# Supplementary material for: Knowledge, attitudes, and practices regarding antibiotic use in Bangladesh: Findings from a cross-sectional study
Source: PLoS One. 2024 Feb 12;19(2):e0297653. doi: 10.1371/journal.pone.0297653 (PMC10861050; doi:10.1371/journal.pone.0297653)
Supplement: S2 File — (XLSX) [file pone.0297653.s002.xlsx]

## Sheet: Dataset
SI	Age	Gender	Marital status	Education	Profession	Socioeconomical status	Residence	Knowledge	Attitudes	Practices	Can antibiotics cure bacterial infections?	Can antibiotic cure viral infections?	Do you think the use of antibiotics will speed up the recovery of cold, cough?	Have you heard of antibiotics resistance?	Do you think frequent use of antibiotics will decrease efficacy of treatment when using the antibiotic again?	Do you think antibiotics may kill 0rmal flora of your body?	Do you think that all bacteria are sensitive to all antibiotics?	Do you think antibiotics must be bought from dispensary without prescription?	Do you think antibiotics are more effective than paracetamol to cure fever quickly?	There is abuse on antibiotics at present	Antibiotics resistance has become a problem in Bangladesh	Abuse of antibiotics has become the main cause leading to bacterial resistance	Antibiotic resistance can affect you and your family's health	Necessary to get more education about antibiotics	Need to establish course on rational use of antibiotics in educational institutions	Necessary to carry out large-scale antibiotics campaign promotion	Necessary to stop selling antibiotics without prescription	Necessary to highlights the side effects of antibiotic abuse	Use antibiotics when having fever (temperature lower than 38.5°C or 101.3°F)	Use antibiotics when having common cold	Use of antibiotics of having acute bronchitis	Use antibiotics of having coughing up yellow/green sputum	Use antibiotics having sore throat	Use antibiotics of having cough with fever	Use antibiotics of coughing up white sputum	Use antibiotics of having cough lasting 2 weeks or more	Buy antibiotics from dispensary without prescription	Asked doctors to prescribe antibiotics when you catch a common cold	Complete the full course of antibiotics every time	Type
1	24	Female	Unmarried	Bachelor	Unemployed	Middle Class	Urban	7	8	17	Yes	Yes	Yes	Yes	Yes	Yes	No	No	Yes	Agree	Agree	Disagree	Agree	Agree	Agree	Agree	Agree	Agree	Sometimes	Never	Always	Sometimes	Sometimes	Sometimes	Sometimes	Always	Never	Never	Always	Offline
2	24	Female	Unmarried	Bachelor	Unemployed	Middle Class	Urban	7	8	17	Yes	Yes	Yes	Yes	Yes	Yes	No	No	Yes	Agree	Agree	Disagree	Agree	Agree	Agree	Agree	Agree	Agree	Sometimes	Never	Always	Sometimes	Sometimes	Sometimes	Sometimes	Always	Never	Never	Always	Offline
3	24	Female	Unmarried	Bachelor	Unemployed	Middle Class	Urban	7	8	17	Yes	Yes	Yes	Yes	Yes	Yes	No	No	Yes	Agree	Agree	Disagree	Agree	Agree	Agree	Agree	Agree	Agree	Sometimes	Never	Always	Sometimes	Sometimes	Sometimes	Sometimes	Always	Never	Never	Always	Offline
4	24	Female	Unmarried	Bachelor	Unemployed	Middle Class	Urban	7	8	17	Yes	Yes	Yes	Yes	Yes	Yes	No	No	Yes	Agree	Agree	Disagree	Agree	Agree	Agree	Agree	Agree	Agree	Sometimes	Never	Always	Sometimes	Sometimes	Sometimes	Sometimes	Always	Never	Never	Always	Offline
5	24	Female	Unmarried	Bachelor	Unemployed	Middle Class	Urban	7	8	17	Yes	Yes	Yes	Yes	Yes	Yes	No	No	Yes	Agree	Agree	Disagree	Agree	Agree	Agree	Agree	Agree	Agree	Sometimes	Never	Always	Sometimes	Sometimes	Sometimes	Sometimes	Always	Never	Never	Always	Offline
6	24	Female	Unmarried	Bachelor	Unemployed	Middle Class	Urban	7	8	17	Yes	Yes	Yes	Yes	Yes	Yes	No	No	Yes	Agree	Agree	Disagree	Agree	Agree	Agree	Agree	Agree	Agree	Sometimes	Never	Always	Sometimes	Sometimes	Sometimes	Sometimes	Always	Never	Never	Always	Offline
7	24	Male	Unmarried	Bachelor	Employee	Middle Class	Urban	8	9	17	Yes	No	No	Yes	Yes	Yes	No	No	No	Agree	Agree	Agree	Agree	Agree	Agree	Agree	Agree	Agree	Never	Never	Sometimes	Always	Always	Always	Always	Always	Never	Never	Never	Offline
8	24	Male	Unmarried	Bachelor	Employee	Middle Class	Urban	8	9	17	Yes	No	No	Yes	Yes	Yes	No	No	No	Agree	Agree	Agree	Agree	Agree	Agree	Agree	Agree	Agree	Never	Never	Sometimes	Always	Always	Always	Always	Always	Never	Never	Never	Offline
9	24	Male	Unmarried	Bachelor	Employee	Middle Class	Urban	8	9	17	Yes	No	No	Yes	Yes	Yes	No	No	No	Agree	Agree	Agree	Agree	Agree	Agree	Agree	Agree	Agree	Never	Never	Sometimes	Always	Always	Always	Always	Always	Never	Never	Never	Offline
10	24	Male	Unmarried	Bachelor	Employee	Middle Class	Urban	8	9	17	Yes	No	No	Yes	Yes	Yes	No	No	No	Agree	Agree	Agree	Agree	Agree	Agree	Agree	Agree	Agree	Never	Never	Sometimes	Always	Always	Always	Always	Always	Never	Never	Never	Offline
11	24	Male	Unmarried	Bachelor	Employee	Middle Class	Urban	8	9	17	Yes	No	No	Yes	Yes	Yes	No	No	No	Agree	Agree	Agree	Agree	Agree	Agree	Agree	Agree	Agree	Never	Never	Sometimes	Always	Always	Always	Always	Always	Never	Never	Never	Offline
12	24	Male	Unmarried	Bachelor	Employee	Middle Class	Urban	8	9	17	Yes	No	No	Yes	Yes	Yes	No	No	No	Agree	Agree	Agree	Agree	Agree	Agree	Agree	Agree	Agree	Never	Never	Sometimes	Always	Always	Always	Always	Always	Never	Never	Never	Offline
13	23	Female	Unmarried	Bachelor	Student	Higher-middle Class	Urban	5	7	8	Yes	Yes	Yes	Yes	No	Yes	Yes	No	Yes	Agree	Agree	Disagree	Agree	Agree	Disagree	Agree	Agree	Agree	Sometimes	Always	Never	Always	Sometimes	Always	Sometimes	Always	Always	Always	Sometimes	Offline
14	23	Female	Unmarried	Bachelor	Student	Higher-middle Class	Urban	6	8	12	Yes	Yes	Yes	Yes	Yes	Yes	Yes	No	Yes	Agree	Agree	Disagree	Agree	Agree	Agree	Agree	Agree	Agree	Sometimes	Sometimes	Always	Always	Never	Always	Always	Sometimes	Always	Sometimes	Always	Offline
15	23	Female	Unmarried	Bachelor	Student	Higher-middle Class	Urban	6	8	12	Yes	Yes	Yes	Yes	Yes	Yes	Yes	No	Yes	Agree	Agree	Disagree	Agree	Agree	Agree	Agree	Agree	Agree	Sometimes	Sometimes	Always	Always	Never	Always	Always	Sometimes	Always	Sometimes	Always	Offline
16	23	Female	Unmarried	Bachelor	Student	Higher-middle Class	Urban	5	7	8	Yes	Yes	Yes	Yes	No	Yes	Yes	No	Yes	Agree	Agree	Disagree	Agree	Agree	Disagree	Agree	Agree	Agree	Sometimes	Always	Never	Always	Sometimes	Always	Sometimes	Always	Always	Always	Sometimes	Offline
17	23	Female	Unmarried	Bachelor	Student	Higher-middle Class	Urban	6	8	12	Yes	Yes	Yes	Yes	Yes	Yes	Yes	No	Yes	Agree	Agree	Disagree	Agree	Agree	Agree	Agree	Agree	Agree	Sometimes	Sometimes	Always	Always	Never	Always	Always	Sometimes	Always	Sometimes	Always	Offline
18	23	Female	Unmarried	Bachelor	Student	Higher-middle Class	Urban	6	8	12	Yes	Yes	Yes	Yes	Yes	Yes	Yes	No	Yes	Agree	Agree	Disagree	Agree	Agree	Agree	Agree	Agree	Agree	Sometimes	Sometimes	Always	Always	Never	Always	Always	Sometimes	Always	Sometimes	Always	Offline
19	23	Female	Unmarried	Bachelor	Student	Higher-middle Class	Urban	5	7	8	Yes	Yes	Yes	Yes	No	Yes	Yes	No	Yes	Agree	Agree	Disagree	Agree	Agree	Disagree	Agree	Agree	Agree	Sometimes	Always	Never	Always	Sometimes	Always	Sometimes	Always	Always	Always	Sometimes	Offline
20	23	Female	Unmarried	Bachelor	Student	Higher-middle Class	Urban	6	8	12	Yes	Yes	Yes	Yes	Yes	Yes	Yes	No	Yes	Agree	Agree	Disagree	Agree	Agree	Agree	Agree	Agree	Agree	Sometimes	Sometimes	Always	Always	Never	Always	Always	Sometimes	Always	Sometimes	Always	Offline
21	23	Female	Unmarried	Bachelor	Student	Higher-middle Class	Urban	6	8	12	Yes	Yes	Yes	Yes	Yes	Yes	Yes	No	Yes	Agree	Agree	Disagree	Agree	Agree	Agree	Agree	Agree	Agree	Sometimes	Sometimes	Always	Always	Never	Always	Always	Sometimes	Always	Sometimes	Always	Offline
22	23	Female	Unmarried	Bachelor	Student	Higher-middle Class	Urban	5	7	8	Yes	Yes	Yes	Yes	No	Yes	Yes	No	Yes	Agree	Agree	Disagree	Agree	Agree	Disagree	Agree	Agree	Agree	Sometimes	Always	Never	Always	Sometimes	Always	Sometimes	Always	Always	Always	Sometimes	Offline
23	23	Female	Unmarried	Bachelor	Student	Higher-middle Class	Urban	6	8	12	Yes	Yes	Yes	Yes	Yes	Yes	Yes	No	Yes	Agree	Agree	Disagree	Agree	Agree	Agree	Agree	Agree	Agree	Sometimes	Sometimes	Always	Always	Never	Always	Always	Sometimes	Always	Sometimes	Always	Offline
24	23	Female	Unmarried	Bachelor	Student	Higher-middle Class	Urban	6	8	12	Yes	Yes	Yes	Yes	Yes	Yes	Yes	No	Yes	Agree	Agree	Disagree	Agree	Agree	Agree	Agree	Agree	Agree	Sometimes	Sometimes	Always	Always	Never	Always	Always	Sometimes	Always	Sometimes	Always	Offline
25	23	Female	Unmarried	Bachelor	Student	Higher-middle Class	Urban	5	7	8	Yes	Yes	Yes	Yes	No	Yes	Yes	No	Yes	Agree	Agree	Disagree	Agree	Agree	Disagree	Agree	Agree	Agree	Sometimes	Always	Never	Always	Sometimes	Always	Sometimes	Always	Always	Always	Sometimes	Offline
26	23	Female	Unmarried	Bachelor	Student	Higher-middle Class	Urban	6	8	12	Yes	Yes	Yes	Yes	Yes	Yes	Yes	No	Yes	Agree	Agree	Disagree	Agree	Agree	Agree	Agree	Agree	Agree	Sometimes	Sometimes	Always	Always	Never	Always	Always	Sometimes	Always	Sometimes	Always	Offline
27	23	Female	Unmarried	Bachelor	Student	Higher-middle Class	Urban	6	8	12	Yes	Yes	Yes	Yes	Yes	Yes	Yes	No	Yes	Agree	Agree	Disagree	Agree	Agree	Agree	Agree	Agree	Agree	Sometimes	Sometimes	Always	Always	Never	Always	Always	Sometimes	Always	Sometimes	Always	Offline
28	23	Female	Unmarried	Bachelor	Student	Higher-middle Class	Urban	5	7	8	Yes	Yes	Yes	Yes	No	Yes	Yes	No	Yes	Agree	Agree	Disagree	Agree	Agree	Disagree	Agree	Agree	Agree	Sometimes	Always	Never	Always	Sometimes	Always	Sometimes	Always	Always	Always	Sometimes	Offline
29	23	Female	Unmarried	Bachelor	Student	Higher-middle Class	Urban	6	8	12	Yes	Yes	Yes	Yes	Yes	Yes	Yes	No	Yes	Agree	Agree	Disagree	Agree	Agree	Agree	Agree	Agree	Agree	Sometimes	Sometimes	Always	Always	Never	Always	Always	Sometimes	Always	Sometimes	Always	Offline
30	23	Female	Unmarried	Bachelor	Student	Higher-middle Class	Urban	6	8	12	Yes	Yes	Yes	Yes	Yes	Yes	Yes	No	Yes	Agree	Agree	Disagree	Agree	Agree	Agree	Agree	Agree	Agree	Sometimes	Sometimes	Always	Always	Never	Always	Always	Sometimes	Always	Sometimes	Always	Offline
31	26	Male	Married	Master or above	Employee	Middle Class	Urban	8	9	19	Yes	No	No	Yes	Yes	Yes	No	No	No	Agree	Agree	Agree	Agree	Agree	Agree	Agree	Agree	Agree	Never	Never	Always	Always	Sometimes	Sometimes	Sometimes	Always	Never	Never	Always	Offline
32	26	Male	Married	Master or above	Employee	Middle Class	Urban	8	9	19	Yes	No	No	Yes	Yes	Yes	No	No	No	Agree	Agree	Agree	Agree	Agree	Agree	Agree	Agree	Agree	Never	Never	Always	Always	Sometimes	Sometimes	Sometimes	Always	Never	Never	Always	Offline
33	26	Male	Married	Master or above	Employee	Middle Class	Urban	8	9	19	Yes	No	No	Yes	Yes	Yes	No	No	No	Agree	Agree	Agree	Agree	Agree	Agree	Agree	Agree	Agree	Never	Never	Always	Always	Sometimes	Sometimes	Sometimes	Always	Never	Never	Always	Offline
34	26	Male	Married	Master or above	Employee	Middle Class	Urban	8	9	19	Yes	No	No	Yes	Yes	Yes	No	No	No	Agree	Agree	Agree	Agree	Agree	Agree	Agree	Agree	Agree	Never	Never	Always	Always	Sometimes	Sometimes	Sometimes	Always	Never	Never	Always	Offline
35	26	Male	Married	Master or above	Employee	Middle Class	Urban	8	9	19	Yes	No	No	Yes	Yes	Yes	No	No	No	Agree	Agree	Agree	Agree	Agree	Agree	Agree	Agree	Agree	Never	Never	Always	Always	Sometimes	Sometimes	Sometimes	Always	Never	Never	Always	Offline
36	26	Male	Married	Master or above	Employee	Middle Class	Urban	8	9	19	Yes	No	No	Yes	Yes	Yes	No	No	No	Agree	Agree	Agree	Agree	Agree	Agree	Agree	Agree	Agree	Never	Never	Always	Always	Sometimes	Sometimes	Sometimes	Always	Never	Never	Always	Offline
37	21	Female	Unmarried	College	Student	Lower-middle class	Urban	6	9	13	Yes	No	Yes	Yes	No	No	No	No	Yes	Agree	Agree	Agree	Agree	Agree	Agree	Agree	Agree	Agree	Never	Never	Never	Sometimes	Sometimes	Sometimes	Never	Always	Always	Never	Always	Offline
38	21	Female	Unmarried	College	Student	Lower-middle class	Urban	6	9	13	Yes	No	Yes	Yes	No	No	No	No	Yes	Agree	Agree	Agree	Agree	Agree	Agree	Agree	Agree	Agree	Never	Never	Never	Sometimes	Sometimes	Sometimes	Never	Always	Always	Never	Always	Offline
39	21	Female	Unmarried	College	Student	Lower-middle class	Urban	6	9	13	Yes	No	Yes	Yes	No	No	No	No	Yes	Agree	Agree	Agree	Agree	Agree	Agree	Agree	Agree	Agree	Never	Never	Never	Sometimes	Sometimes	Sometimes	Never	Always	Always	Never	Always	Offline
40	21	Female	Unmarried	College	Student	Lower-middle class	Urban	6	9	13	Yes	No	Yes	Yes	No	No	No	No	Yes	Agree	Agree	Agree	Agree	Agree	Agree	Agree	Agree	Agree	Never	Never	Never	Sometimes	Sometimes	Sometimes	Never	Always	Always	Never	Always	Offline
41	21	Female	Unmarried	College	Student	Lower-middle class	Urban	6	9	13	Yes	No	Yes	Yes	No	No	No	No	Yes	Agree	Agree	Agree	Agree	Agree	Agree	Agree	Agree	Agree	Never	Never	Never	Sometimes	Sometimes	Sometimes	Never	Always	Always	Never	Always	Offline
42	21	Female	Unmarried	College	Student	Lower-middle class	Urban	6	9	13	Yes	No	Yes	Yes	No	No	No	No	Yes	Agree	Agree	Agree	Agree	Agree	Agree	Agree	Agree	Agree	Never	Never	Never	Sometimes	Sometimes	Sometimes	Never	Always	Always	Never	Always	Offline
43	22	Female	Unmarried	Bachelor	Student	Middle Class	Urban	5	8	18	Yes	Yes	Yes	Yes	No	No	No	No	Yes	Agree	Agree	Agree	Disagree	Agree	Agree	Agree	Agree	Agree	Sometimes	Never	Always	Always	Always	Always	Always	Always	Sometimes	Never	Always	Offline
44	22	Female	Unmarried	Bachelor	Student	Middle Class	Urban	5	8	18	Yes	Yes	Yes	Yes	No	No	No	No	Yes	Agree	Agree	Agree	Disagree	Agree	Agree	Agree	Agree	Agree	Sometimes	Never	Always	Always	Always	Always	Always	Always	Sometimes	Never	Always	Offline
45	22	Female	Unmarried	Bachelor	Student	Middle Class	Urban	5	8	18	Yes	Yes	Yes	Yes	No	No	No	No	Yes	Agree	Agree	Agree	Disagree	Agree	Agree	Agree	Agree	Agree	Sometimes	Never	Always	Always	Always	Always	Always	Always	Sometimes	Never	Always	Offline
46	22	Female	Unmarried	Bachelor	Student	Middle Class	Urban	5	8	18	Yes	Yes	Yes	Yes	No	No	No	No	Yes	Agree	Agree	Agree	Disagree	Agree	Agree	Agree	Agree	Agree	Sometimes	Never	Always	Always	Always	Always	Always	Always	Sometimes	Never	Always	Offline
47	22	Female	Unmarried	Bachelor	Student	Middle Class	Urban	5	8	18	Yes	Yes	Yes	Yes	No	No	No	No	Yes	Agree	Agree	Agree	Disagree	Agree	Agree	Agree	Agree	Agree	Sometimes	Never	Always	Always	Always	Always	Always	Always	Sometimes	Never	Always	Offline
48	22	Female	Unmarried	Bachelor	Student	Middle Class	Urban	5	8	18	Yes	Yes	Yes	Yes	No	No	No	No	Yes	Agree	Agree	Agree	Disagree	Agree	Agree	Agree	Agree	Agree	Sometimes	Never	Always	Always	Always	Always	Always	Always	Sometimes	Never	Always	Offline
49	25	Male	Unmarried	Bachelor	Student	Lower-middle class	Urban	7	8	12	Yes	Yes	Yes	Yes	Yes	Yes	No	No	Yes	Agree	Agree	Disagree	Agree	Agree	Agree	Agree	Agree	Agree	Sometimes	Never	Sometimes	Never	Sometimes	Sometimes	Sometimes	Sometimes	Sometimes	Sometimes	Always	Offline
50	25	Male	Unmarried	Bachelor	Student	Lower-middle class	Urban	7	8	12	Yes	Yes	Yes	Yes	Yes	Yes	No	No	Yes	Agree	Agree	Disagree	Agree	Agree	Agree	Agree	Agree	Agree	Sometimes	Never	Sometimes	Never	Sometimes	Sometimes	Sometimes	Sometimes	Sometimes	Sometimes	Always	Offline
51	25	Male	Unmarried	Bachelor	Student	Lower-middle class	Urban	7	8	12	Yes	Yes	Yes	Yes	Yes	Yes	No	No	Yes	Agree	Agree	Disagree	Agree	Agree	Agree	Agree	Agree	Agree	Sometimes	Never	Sometimes	Never	Sometimes	Sometimes	Sometimes	Sometimes	Sometimes	Sometimes	Always	Offline
52	25	Male	Unmarried	Bachelor	Student	Lower-middle class	Urban	7	8	12	Yes	Yes	Yes	Yes	Yes	Yes	No	No	Yes	Agree	Agree	Disagree	Agree	Agree	Agree	Agree	Agree	Agree	Sometimes	Never	Sometimes	Never	Sometimes	Sometimes	Sometimes	Sometimes	Sometimes	Sometimes	Always	Offline
53	25	Male	Unmarried	Bachelor	Student	Lower-middle class	Urban	7	8	12	Yes	Yes	Yes	Yes	Yes	Yes	No	No	Yes	Agree	Agree	Disagree	Agree	Agree	Agree	Agree	Agree	Agree	Sometimes	Never	Sometimes	Never	Sometimes	Sometimes	Sometimes	Sometimes	Sometimes	Sometimes	Always	Offline
54	25	Male	Unmarried	Bachelor	Student	Lower-middle class	Urban	7	8	12	Yes	Yes	Yes	Yes	Yes	Yes	No	No	Yes	Agree	Agree	Disagree	Agree	Agree	Agree	Agree	Agree	Agree	Sometimes	Never	Sometimes	Never	Sometimes	Sometimes	Sometimes	Sometimes	Sometimes	Sometimes	Always	Offline
55	35	Male	Married	College	Employee	Middle Class	Rural	5	6	16	Yes	Yes	Yes	Yes	No	No	No	No	Yes	Disagree	Disagree	Agree	Disagree	Agree	Agree	Agree	Agree	Agree	Never	Never	Sometimes	Sometimes	Never	Sometimes	Sometimes	Always	Never	Never	Always	Offline
56	35	Male	Married	College	Employee	Middle Class	Rural	5	6	16	Yes	Yes	Yes	Yes	No	No	No	No	Yes	Disagree	Disagree	Agree	Disagree	Agree	Agree	Agree	Agree	Agree	Never	Never	Sometimes	Sometimes	Never	Sometimes	Sometimes	Always	Never	Never	Always	Offline
57	35	Male	Married	College	Employee	Middle Class	Rural	5	6	16	Yes	Yes	Yes	Yes	No	No	No	No	Yes	Disagree	Disagree	Agree	Disagree	Agree	Agree	Agree	Agree	Agree	Never	Never	Sometimes	Sometimes	Never	Sometimes	Sometimes	Always	Never	Never	Always	Offline
58	35	Male	Married	College	Employee	Middle Class	Rural	5	6	16	Yes	Yes	Yes	Yes	No	No	No	No	Yes	Disagree	Disagree	Agree	Disagree	Agree	Agree	Agree	Agree	Agree	Never	Never	Sometimes	Sometimes	Never	Sometimes	Sometimes	Always	Never	Never	Always	Offline
59	35	Male	Married	College	Employee	Middle Class	Rural	5	6	16	Yes	Yes	Yes	Yes	No	No	No	No	Yes	Disagree	Disagree	Agree	Disagree	Agree	Agree	Agree	Agree	Agree	Never	Never	Sometimes	Sometimes	Never	Sometimes	Sometimes	Always	Never	Never	Always	Offline
60	35	Male	Married	College	Employee	Middle Class	Rural	5	6	16	Yes	Yes	Yes	Yes	No	No	No	No	Yes	Disagree	Disagree	Agree	Disagree	Agree	Agree	Agree	Agree	Agree	Never	Never	Sometimes	Sometimes	Never	Sometimes	Sometimes	Always	Never	Never	Always	Offline
61	28	Male	Married	Bachelor	Employee	Middle Class	Rural	5	9	11	Yes	Yes	Yes	Yes	Yes	Yes	Yes	Yes	Yes	Agree	Agree	Agree	Agree	Agree	Agree	Agree	Agree	Agree	Sometimes	Sometimes	Sometimes	Sometimes	Sometimes	Sometimes	Sometimes	Sometimes	Sometimes	Sometimes	Sometimes	Offline
62	28	Male	Married	Bachelor	Employee	Middle Class	Rural	5	9	11	Yes	Yes	Yes	Yes	Yes	Yes	Yes	Yes	Yes	Agree	Agree	Agree	Agree	Agree	Agree	Agree	Agree	Agree	Sometimes	Sometimes	Sometimes	Sometimes	Sometimes	Sometimes	Sometimes	Sometimes	Sometimes	Sometimes	Sometimes	Offline
63	28	Male	Married	Bachelor	Employee	Middle Class	Rural	5	9	11	Yes	Yes	Yes	Yes	Yes	Yes	Yes	Yes	Yes	Agree	Agree	Agree	Agree	Agree	Agree	Agree	Agree	Agree	Sometimes	Sometimes	Sometimes	Sometimes	Sometimes	Sometimes	Sometimes	Sometimes	Sometimes	Sometimes	Sometimes	Offline
64	28	Male	Married	Bachelor	Employee	Middle Class	Rural	5	9	11	Yes	Yes	Yes	Yes	Yes	Yes	Yes	Yes	Yes	Agree	Agree	Agree	Agree	Agree	Agree	Agree	Agree	Agree	Sometimes	Sometimes	Sometimes	Sometimes	Sometimes	Sometimes	Sometimes	Sometimes	Sometimes	Sometimes	Sometimes	Offline
65	28	Male	Married	Bachelor	Employee	Middle Class	Rural	5	9	11	Yes	Yes	Yes	Yes	Yes	Yes	Yes	Yes	Yes	Agree	Agree	Agree	Agree	Agree	Agree	Agree	Agree	Agree	Sometimes	Sometimes	Sometimes	Sometimes	Sometimes	Sometimes	Sometimes	Sometimes	Sometimes	Sometimes	Sometimes	Offline
66	28	Male	Married	Bachelor	Employee	Middle Class	Rural	5	9	11	Yes	Yes	Yes	Yes	Yes	Yes	Yes	Yes	Yes	Agree	Agree	Agree	Agree	Agree	Agree	Agree	Agree	Agree	Sometimes	Sometimes	Sometimes	Sometimes	Sometimes	Sometimes	Sometimes	Sometimes	Sometimes	Sometimes	Sometimes	Offline
67	21	Female	Married	College	Student	Middle Class	Urban	5	9	12	Yes	Yes	Yes	Yes	Yes	Yes	Yes	Yes	Yes	Agree	Agree	Agree	Agree	Agree	Agree	Agree	Agree	Agree	Always	Always	Always	Always	Always	Always	Always	Always	Always	Always	Always	Offline
68	21	Female	Married	College	Student	Middle Class	Urban	5	9	12	Yes	Yes	Yes	Yes	Yes	Yes	Yes	Yes	Yes	Agree	Agree	Agree	Agree	Agree	Agree	Agree	Agree	Agree	Always	Always	Always	Always	Always	Always	Always	Always	Always	Always	Always	Offline
69	21	Female	Married	College	Student	Middle Class	Urban	5	9	12	Yes	Yes	Yes	Yes	Yes	Yes	Yes	Yes	Yes	Agree	Agree	Agree	Agree	Agree	Agree	Agree	Agree	Agree	Always	Always	Always	Always	Always	Always	Always	Always	Always	Always	Always	Offline
70	21	Female	Married	College	Student	Middle Class	Urban	5	9	12	Yes	Yes	Yes	Yes	Yes	Yes	Yes	Yes	Yes	Agree	Agree	Agree	Agree	Agree	Agree	Agree	Agree	Agree	Always	Always	Always	Always	Always	Always	Always	Always	Always	Always	Always	Offline
71	21	Female	Married	College	Student	Middle Class	Urban	5	9	12	Yes	Yes	Yes	Yes	Yes	Yes	Yes	Yes	Yes	Agree	Agree	Agree	Agree	Agree	Agree	Agree	Agree	Agree	Always	Always	Always	Always	Always	Always	Always	Always	Always	Always	Always	Offline
72	21	Female	Married	College	Student	Middle Class	Urban	5	9	12	Yes	Yes	Yes	Yes	Yes	Yes	Yes	Yes	Yes	Agree	Agree	Agree	Agree	Agree	Agree	Agree	Agree	Agree	Always	Always	Always	Always	Always	Always	Always	Always	Always	Always	Always	Offline
73	21	Female	Married	College	Student	Lower-middle class	Urban	7	9	14	Yes	Yes	Yes	Yes	Yes	Yes	Yes	No	No	Agree	Agree	Agree	Agree	Agree	Agree	Agree	Agree	Agree	Sometimes	Sometimes	Sometimes	Sometimes	Sometimes	Sometimes	Sometimes	Always	Never	Never	Sometimes	Offline
74	21	Female	Married	College	Student	Lower-middle class	Urban	7	9	14	Yes	Yes	Yes	Yes	Yes	Yes	Yes	No	No	Agree	Agree	Agree	Agree	Agree	Agree	Agree	Agree	Agree	Sometimes	Sometimes	Sometimes	Sometimes	Sometimes	Sometimes	Sometimes	Always	Never	Never	Sometimes	Offline
75	21	Female	Married	College	Student	Lower-middle class	Urban	7	9	14	Yes	Yes	Yes	Yes	Yes	Yes	Yes	No	No	Agree	Agree	Agree	Agree	Agree	Agree	Agree	Agree	Agree	Sometimes	Sometimes	Sometimes	Sometimes	Sometimes	Sometimes	Sometimes	Always	Never	Never	Sometimes	Offline
76	21	Female	Married	College	Student	Lower-middle class	Urban	7	9	14	Yes	Yes	Yes	Yes	Yes	Yes	Yes	No	No	Agree	Agree	Agree	Agree	Agree	Agree	Agree	Agree	Agree	Sometimes	Sometimes	Sometimes	Sometimes	Sometimes	Sometimes	Sometimes	Always	Never	Never	Sometimes	Offline
77	21	Female	Married	College	Student	Lower-middle class	Urban	7	9	14	Yes	Yes	Yes	Yes	Yes	Yes	Yes	No	No	Agree	Agree	Agree	Agree	Agree	Agree	Agree	Agree	Agree	Sometimes	Sometimes	Sometimes	Sometimes	Sometimes	Sometimes	Sometimes	Always	Never	Never	Sometimes	Offline
78	21	Female	Married	College	Student	Lower-middle class	Urban	7	9	14	Yes	Yes	Yes	Yes	Yes	Yes	Yes	No	No	Agree	Agree	Agree	Agree	Agree	Agree	Agree	Agree	Agree	Sometimes	Sometimes	Sometimes	Sometimes	Sometimes	Sometimes	Sometimes	Always	Never	Never	Sometimes	Offline
79	22	Female	Unmarried	College	Student	Middle Class	Urban	5	9	11	Yes	Yes	Yes	Yes	Yes	Yes	Yes	Yes	Yes	Agree	Agree	Agree	Agree	Agree	Agree	Agree	Agree	Agree	Sometimes	Sometimes	Sometimes	Sometimes	Sometimes	Sometimes	Sometimes	Sometimes	Sometimes	Sometimes	Sometimes	Offline
80	22	Female	Unmarried	College	Student	Middle Class	Urban	5	9	11	Yes	Yes	Yes	Yes	Yes	Yes	Yes	Yes	Yes	Agree	Agree	Agree	Agree	Agree	Agree	Agree	Agree	Agree	Sometimes	Sometimes	Sometimes	Sometimes	Sometimes	Sometimes	Sometimes	Sometimes	Sometimes	Sometimes	Sometimes	Offline
81	22	Female	Unmarried	College	Student	Middle Class	Urban	5	9	11	Yes	Yes	Yes	Yes	Yes	Yes	Yes	Yes	Yes	Agree	Agree	Agree	Agree	Agree	Agree	Agree	Agree	Agree	Sometimes	Sometimes	Sometimes	Sometimes	Sometimes	Sometimes	Sometimes	Sometimes	Sometimes	Sometimes	Sometimes	Offline
82	22	Female	Unmarried	College	Student	Middle Class	Urban	5	9	11	Yes	Yes	Yes	Yes	Yes	Yes	Yes	Yes	Yes	Agree	Agree	Agree	Agree	Agree	Agree	Agree	Agree	Agree	Sometimes	Sometimes	Sometimes	Sometimes	Sometimes	Sometimes	Sometimes	Sometimes	Sometimes	Sometimes	Sometimes	Offline
83	22	Female	Unmarried	College	Student	Middle Class	Urban	5	9	11	Yes	Yes	Yes	Yes	Yes	Yes	Yes	Yes	Yes	Agree	Agree	Agree	Agree	Agree	Agree	Agree	Agree	Agree	Sometimes	Sometimes	Sometimes	Sometimes	Sometimes	Sometimes	Sometimes	Sometimes	Sometimes	Sometimes	Sometimes	Offline
84	22	Female	Unmarried	College	Student	Middle Class	Urban	5	9	11	Yes	Yes	Yes	Yes	Yes	Yes	Yes	Yes	Yes	Agree	Agree	Agree	Agree	Agree	Agree	Agree	Agree	Agree	Sometimes	Sometimes	Sometimes	Sometimes	Sometimes	Sometimes	Sometimes	Sometimes	Sometimes	Sometimes	Sometimes	Offline
85	24	Male	Unmarried	Master or above	Student	Lower-middle class	Semi-urban	5	9	12	No	Yes	No	Yes	Yes	Yes	No	No	Yes	Agree	Agree	Agree	Agree	Agree	Agree	Agree	Agree	Agree	Always	Sometimes	Sometimes	Sometimes	Sometimes	Sometimes	Never	Always	Never	Never	Sometimes	Offline
86	24	Male	Unmarried	Master or above	Student	Lower-middle class	Semi-urban	5	9	12	No	Yes	No	Yes	Yes	Yes	No	No	Yes	Agree	Agree	Agree	Agree	Agree	Agree	Agree	Agree	Agree	Always	Sometimes	Sometimes	Sometimes	Sometimes	Sometimes	Never	Always	Never	Never	Sometimes	Offline
87	24	Male	Unmarried	Master or above	Student	Lower-middle class	Semi-urban	5	9	12	No	Yes	No	Yes	Yes	Yes	No	No	Yes	Agree	Agree	Agree	Agree	Agree	Agree	Agree	Agree	Agree	Always	Sometimes	Sometimes	Sometimes	Sometimes	Sometimes	Never	Always	Never	Never	Sometimes	Offline
88	24	Male	Unmarried	Master or above	Student	Lower-middle class	Semi-urban	5	9	12	No	Yes	No	Yes	Yes	Yes	No	No	Yes	Agree	Agree	Agree	Agree	Agree	Agree	Agree	Agree	Agree	Always	Sometimes	Sometimes	Sometimes	Sometimes	Sometimes	Never	Always	Never	Never	Sometimes	Offline
89	24	Male	Unmarried	Master or above	Student	Lower-middle class	Semi-urban	5	9	12	No	Yes	No	Yes	Yes	Yes	No	No	Yes	Agree	Agree	Agree	Agree	Agree	Agree	Agree	Agree	Agree	Always	Sometimes	Sometimes	Sometimes	Sometimes	Sometimes	Never	Always	Never	Never	Sometimes	Offline
90	24	Male	Unmarried	Master or above	Student	Lower-middle class	Semi-urban	5	9	12	No	Yes	No	Yes	Yes	Yes	No	No	Yes	Agree	Agree	Agree	Agree	Agree	Agree	Agree	Agree	Agree	Always	Sometimes	Sometimes	Sometimes	Sometimes	Sometimes	Never	Always	Never	Never	Sometimes	Offline
91	25	Male	Unmarried	Bachelor	Employee	Middle Class	Urban	5	9	10	Yes	Yes	Yes	Yes	Yes	Yes	Yes	Yes	Yes	Agree	Agree	Agree	Agree	Agree	Agree	Agree	Agree	Agree	Sometimes	Never	Never	Never	Sometimes	Sometimes	Sometimes	Sometimes	Sometimes	Sometimes	Sometimes	Offline
92	25	Male	Unmarried	Bachelor	Employee	Middle Class	Urban	5	9	10	Yes	Yes	Yes	Yes	Yes	Yes	Yes	Yes	Yes	Agree	Agree	Agree	Agree	Agree	Agree	Agree	Agree	Agree	Sometimes	Never	Never	Never	Sometimes	Sometimes	Sometimes	Sometimes	Sometimes	Sometimes	Sometimes	Offline
93	25	Male	Unmarried	Bachelor	Employee	Middle Class	Urban	5	9	10	Yes	Yes	Yes	Yes	Yes	Yes	Yes	Yes	Yes	Agree	Agree	Agree	Agree	Agree	Agree	Agree	Agree	Agree	Sometimes	Never	Never	Never	Sometimes	Sometimes	Sometimes	Sometimes	Sometimes	Sometimes	Sometimes	Offline
94	25	Male	Unmarried	Bachelor	Employee	Middle Class	Urban	5	9	10	Yes	Yes	Yes	Yes	Yes	Yes	Yes	Yes	Yes	Agree	Agree	Agree	Agree	Agree	Agree	Agree	Agree	Agree	Sometimes	Never	Never	Never	Sometimes	Sometimes	Sometimes	Sometimes	Sometimes	Sometimes	Sometimes	Offline
95	25	Male	Unmarried	Bachelor	Employee	Middle Class	Urban	5	9	10	Yes	Yes	Yes	Yes	Yes	Yes	Yes	Yes	Yes	Agree	Agree	Agree	Agree	Agree	Agree	Agree	Agree	Agree	Sometimes	Never	Never	Never	Sometimes	Sometimes	Sometimes	Sometimes	Sometimes	Sometimes	Sometimes	Offline
96	25	Male	Unmarried	Bachelor	Employee	Middle Class	Urban	5	9	10	Yes	Yes	Yes	Yes	Yes	Yes	Yes	Yes	Yes	Agree	Agree	Agree	Agree	Agree	Agree	Agree	Agree	Agree	Sometimes	Never	Never	Never	Sometimes	Sometimes	Sometimes	Sometimes	Sometimes	Sometimes	Sometimes	Offline
97	28	Male	Unmarried	Bachelor	Businessman	Higher-middle Class	Urban	6	6	11	Yes	Yes	Yes	Yes	Yes	Yes	Yes	No	Yes	Disagree	Disagree	Disagree	Agree	Agree	Agree	Agree	Agree	Agree	Sometimes	Never	Always	Sometimes	Never	Never	Never	Always	Always	Always	Sometimes	Offline
98	28	Male	Unmarried	Bachelor	Businessman	Higher-middle Class	Urban	6	6	11	Yes	Yes	Yes	Yes	Yes	Yes	Yes	No	Yes	Disagree	Disagree	Disagree	Agree	Agree	Agree	Agree	Agree	Agree	Sometimes	Never	Always	Sometimes	Never	Never	Never	Always	Always	Always	Sometimes	Offline
99	28	Male	Unmarried	Bachelor	Businessman	Higher-middle Class	Urban	6	6	11	Yes	Yes	Yes	Yes	Yes	Yes	Yes	No	Yes	Disagree	Disagree	Disagree	Agree	Agree	Agree	Agree	Agree	Agree	Sometimes	Never	Always	Sometimes	Never	Never	Never	Always	Always	Always	Sometimes	Offline
100	28	Male	Unmarried	Bachelor	Businessman	Higher-middle Class	Urban	6	6	11	Yes	Yes	Yes	Yes	Yes	Yes	Yes	No	Yes	Disagree	Disagree	Disagree	Agree	Agree	Agree	Agree	Agree	Agree	Sometimes	Never	Always	Sometimes	Never	Never	Never	Always	Always	Always	Sometimes	Offline
101	28	Male	Unmarried	Bachelor	Businessman	Higher-middle Class	Urban	6	6	11	Yes	Yes	Yes	Yes	Yes	Yes	Yes	No	Yes	Disagree	Disagree	Disagree	Agree	Agree	Agree	Agree	Agree	Agree	Sometimes	Never	Always	Sometimes	Never	Never	Never	Always	Always	Always	Sometimes	Offline
102	28	Male	Unmarried	Bachelor	Businessman	Higher-middle Class	Urban	6	6	11	Yes	Yes	Yes	Yes	Yes	Yes	Yes	No	Yes	Disagree	Disagree	Disagree	Agree	Agree	Agree	Agree	Agree	Agree	Sometimes	Never	Always	Sometimes	Never	Never	Never	Always	Always	Always	Sometimes	Offline
103	28	Male	Unmarried	Bachelor	Businessman	Higher-middle Class	Urban	6	6	11	Yes	Yes	Yes	Yes	Yes	Yes	Yes	No	Yes	Disagree	Disagree	Disagree	Agree	Agree	Agree	Agree	Agree	Agree	Sometimes	Never	Always	Sometimes	Never	Never	Never	Always	Always	Always	Sometimes	Offline
104	28	Male	Unmarried	Bachelor	Businessman	Higher-middle Class	Urban	6	6	11	Yes	Yes	Yes	Yes	Yes	Yes	Yes	No	Yes	Disagree	Disagree	Disagree	Agree	Agree	Agree	Agree	Agree	Agree	Sometimes	Never	Always	Sometimes	Never	Never	Never	Always	Always	Always	Sometimes	Offline
105	28	Male	Unmarried	Bachelor	Businessman	Higher-middle Class	Urban	6	6	11	Yes	Yes	Yes	Yes	Yes	Yes	Yes	No	Yes	Disagree	Disagree	Disagree	Agree	Agree	Agree	Agree	Agree	Agree	Sometimes	Never	Always	Sometimes	Never	Never	Never	Always	Always	Always	Sometimes	Offline
106	28	Male	Unmarried	Bachelor	Businessman	Higher-middle Class	Urban	6	6	11	Yes	Yes	Yes	Yes	Yes	Yes	Yes	No	Yes	Disagree	Disagree	Disagree	Agree	Agree	Agree	Agree	Agree	Agree	Sometimes	Never	Always	Sometimes	Never	Never	Never	Always	Always	Always	Sometimes	Offline
107	28	Male	Unmarried	Bachelor	Businessman	Higher-middle Class	Urban	6	6	11	Yes	Yes	Yes	Yes	Yes	Yes	Yes	No	Yes	Disagree	Disagree	Disagree	Agree	Agree	Agree	Agree	Agree	Agree	Sometimes	Never	Always	Sometimes	Never	Never	Never	Always	Always	Always	Sometimes	Offline
108	28	Male	Unmarried	Bachelor	Businessman	Higher-middle Class	Urban	6	6	11	Yes	Yes	Yes	Yes	Yes	Yes	Yes	No	Yes	Disagree	Disagree	Disagree	Agree	Agree	Agree	Agree	Agree	Agree	Sometimes	Never	Always	Sometimes	Never	Never	Never	Always	Always	Always	Sometimes	Offline
109	28	Male	Unmarried	Bachelor	Businessman	Higher-middle Class	Urban	6	6	11	Yes	Yes	Yes	Yes	Yes	Yes	Yes	No	Yes	Disagree	Disagree	Disagree	Agree	Agree	Agree	Agree	Agree	Agree	Sometimes	Never	Always	Sometimes	Never	Never	Never	Always	Always	Always	Sometimes	Offline
110	28	Male	Unmarried	Bachelor	Businessman	Higher-middle Class	Urban	6	6	11	Yes	Yes	Yes	Yes	Yes	Yes	Yes	No	Yes	Disagree	Disagree	Disagree	Agree	Agree	Agree	Agree	Agree	Agree	Sometimes	Never	Always	Sometimes	Never	Never	Never	Always	Always	Always	Sometimes	Offline
111	28	Male	Unmarried	Bachelor	Businessman	Higher-middle Class	Urban	6	6	11	Yes	Yes	Yes	Yes	Yes	Yes	Yes	No	Yes	Disagree	Disagree	Disagree	Agree	Agree	Agree	Agree	Agree	Agree	Sometimes	Never	Always	Sometimes	Never	Never	Never	Always	Always	Always	Sometimes	Offline
112	28	Male	Unmarried	Bachelor	Businessman	Higher-middle Class	Urban	6	6	11	Yes	Yes	Yes	Yes	Yes	Yes	Yes	No	Yes	Disagree	Disagree	Disagree	Agree	Agree	Agree	Agree	Agree	Agree	Sometimes	Never	Always	Sometimes	Never	Never	Never	Always	Always	Always	Sometimes	Offline
113	28	Male	Unmarried	Bachelor	Businessman	Higher-middle Class	Urban	6	6	11	Yes	Yes	Yes	Yes	Yes	Yes	Yes	No	Yes	Disagree	Disagree	Disagree	Agree	Agree	Agree	Agree	Agree	Agree	Sometimes	Never	Always	Sometimes	Never	Never	Never	Always	Always	Always	Sometimes	Offline
114	28	Male	Unmarried	Bachelor	Businessman	Higher-middle Class	Urban	6	6	11	Yes	Yes	Yes	Yes	Yes	Yes	Yes	No	Yes	Disagree	Disagree	Disagree	Agree	Agree	Agree	Agree	Agree	Agree	Sometimes	Never	Always	Sometimes	Never	Never	Never	Always	Always	Always	Sometimes	Offline
115	28	Male	Unmarried	Bachelor	Businessman	Higher-middle Class	Urban	6	6	11	Yes	Yes	Yes	Yes	Yes	Yes	Yes	No	Yes	Disagree	Disagree	Disagree	Agree	Agree	Agree	Agree	Agree	Agree	Sometimes	Never	Always	Sometimes	Never	Never	Never	Always	Always	Always	Sometimes	Offline
116	28	Male	Unmarried	Bachelor	Businessman	Higher-middle Class	Urban	6	6	11	Yes	Yes	Yes	Yes	Yes	Yes	Yes	No	Yes	Disagree	Disagree	Disagree	Agree	Agree	Agree	Agree	Agree	Agree	Sometimes	Never	Always	Sometimes	Never	Never	Never	Always	Always	Always	Sometimes	Offline
117	28	Male	Unmarried	Bachelor	Businessman	Higher-middle Class	Urban	6	6	11	Yes	Yes	Yes	Yes	Yes	Yes	Yes	No	Yes	Disagree	Disagree	Disagree	Agree	Agree	Agree	Agree	Agree	Agree	Sometimes	Never	Always	Sometimes	Never	Never	Never	Always	Always	Always	Sometimes	Offline
118	28	Male	Unmarried	Bachelor	Businessman	Higher-middle Class	Urban	6	6	11	Yes	Yes	Yes	Yes	Yes	Yes	Yes	No	Yes	Disagree	Disagree	Disagree	Agree	Agree	Agree	Agree	Agree	Agree	Sometimes	Never	Always	Sometimes	Never	Never	Never	Always	Always	Always	Sometimes	Offline
119	28	Male	Unmarried	Bachelor	Businessman	Higher-middle Class	Urban	6	6	11	Yes	Yes	Yes	Yes	Yes	Yes	Yes	No	Yes	Disagree	Disagree	Disagree	Agree	Agree	Agree	Agree	Agree	Agree	Sometimes	Never	Always	Sometimes	Never	Never	Never	Always	Always	Always	Sometimes	Offline
120	28	Male	Unmarried	Bachelor	Businessman	Higher-middle Class	Urban	6	6	11	Yes	Yes	Yes	Yes	Yes	Yes	Yes	No	Yes	Disagree	Disagree	Disagree	Agree	Agree	Agree	Agree	Agree	Agree	Sometimes	Never	Always	Sometimes	Never	Never	Never	Always	Always	Always	Sometimes	Offline
121	28	Male	Unmarried	Bachelor	Businessman	Higher-middle Class	Urban	6	6	11	Yes	Yes	Yes	Yes	Yes	Yes	Yes	No	Yes	Disagree	Disagree	Disagree	Agree	Agree	Agree	Agree	Agree	Agree	Sometimes	Never	Always	Sometimes	Never	Never	Never	Always	Always	Always	Sometimes	Offline
122	28	Male	Unmarried	Bachelor	Businessman	Higher-middle Class	Urban	6	6	11	Yes	Yes	Yes	Yes	Yes	Yes	Yes	No	Yes	Disagree	Disagree	Disagree	Agree	Agree	Agree	Agree	Agree	Agree	Sometimes	Never	Always	Sometimes	Never	Never	Never	Always	Always	Always	Sometimes	Offline
123	28	Male	Unmarried	Bachelor	Businessman	Higher-middle Class	Urban	6	6	11	Yes	Yes	Yes	Yes	Yes	Yes	Yes	No	Yes	Disagree	Disagree	Disagree	Agree	Agree	Agree	Agree	Agree	Agree	Sometimes	Never	Always	Sometimes	Never	Never	Never	Always	Always	Always	Sometimes	Offline
124	28	Male	Unmarried	Bachelor	Businessman	Higher-middle Class	Urban	6	6	11	Yes	Yes	Yes	Yes	Yes	Yes	Yes	No	Yes	Disagree	Disagree	Disagree	Agree	Agree	Agree	Agree	Agree	Agree	Sometimes	Never	Always	Sometimes	Never	Never	Never	Always	Always	Always	Sometimes	Offline
125	28	Male	Unmarried	Bachelor	Businessman	Higher-middle Class	Urban	6	6	11	Yes	Yes	Yes	Yes	Yes	Yes	Yes	No	Yes	Disagree	Disagree	Disagree	Agree	Agree	Agree	Agree	Agree	Agree	Sometimes	Never	Always	Sometimes	Never	Never	Never	Always	Always	Always	Sometimes	Offline
126	28	Male	Unmarried	Bachelor	Businessman	Higher-middle Class	Urban	6	6	11	Yes	Yes	Yes	Yes	Yes	Yes	Yes	No	Yes	Disagree	Disagree	Disagree	Agree	Agree	Agree	Agree	Agree	Agree	Sometimes	Never	Always	Sometimes	Never	Never	Never	Always	Always	Always	Sometimes	Offline
127	24	Male	Unmarried	Bachelor	Student	Lower-middle class	Urban	8	8	11	Yes	Yes	Yes	Yes	Yes	Yes	No	No	No	Agree	Agree	Disagree	Agree	Agree	Agree	Agree	Agree	Agree	Sometimes	Sometimes	Sometimes	Sometimes	Sometimes	Sometimes	Sometimes	Sometimes	Sometimes	Sometimes	Sometimes	Offline
128	24	Male	Unmarried	Bachelor	Student	Lower-middle class	Urban	8	8	11	Yes	Yes	Yes	Yes	Yes	Yes	No	No	No	Agree	Agree	Disagree	Agree	Agree	Agree	Agree	Agree	Agree	Sometimes	Sometimes	Sometimes	Sometimes	Sometimes	Sometimes	Sometimes	Sometimes	Sometimes	Sometimes	Sometimes	Offline
129	24	Male	Unmarried	Bachelor	Student	Lower-middle class	Urban	8	8	11	Yes	Yes	Yes	Yes	Yes	Yes	No	No	No	Agree	Agree	Disagree	Agree	Agree	Agree	Agree	Agree	Agree	Sometimes	Sometimes	Sometimes	Sometimes	Sometimes	Sometimes	Sometimes	Sometimes	Sometimes	Sometimes	Sometimes	Offline
130	24	Male	Unmarried	Bachelor	Student	Lower-middle class	Urban	8	8	11	Yes	Yes	Yes	Yes	Yes	Yes	No	No	No	Agree	Agree	Disagree	Agree	Agree	Agree	Agree	Agree	Agree	Sometimes	Sometimes	Sometimes	Sometimes	Sometimes	Sometimes	Sometimes	Sometimes	Sometimes	Sometimes	Sometimes	Offline
131	24	Male	Unmarried	Bachelor	Student	Lower-middle class	Urban	8	8	11	Yes	Yes	Yes	Yes	Yes	Yes	No	No	No	Agree	Agree	Disagree	Agree	Agree	Agree	Agree	Agree	Agree	Sometimes	Sometimes	Sometimes	Sometimes	Sometimes	Sometimes	Sometimes	Sometimes	Sometimes	Sometimes	Sometimes	Offline
132	24	Male	Unmarried	Bachelor	Student	Lower-middle class	Urban	8	8	11	Yes	Yes	Yes	Yes	Yes	Yes	No	No	No	Agree	Agree	Disagree	Agree	Agree	Agree	Agree	Agree	Agree	Sometimes	Sometimes	Sometimes	Sometimes	Sometimes	Sometimes	Sometimes	Sometimes	Sometimes	Sometimes	Sometimes	Offline
133	23	Male	Unmarried	Bachelor	Student	Lower-middle class	Urban	9	9	14	Yes	No	Yes	Yes	Yes	Yes	No	No	No	Agree	Agree	Agree	Agree	Agree	Agree	Agree	Agree	Agree	Never	Sometimes	Sometimes	Always	Sometimes	Sometimes	Never	Sometimes	Sometimes	Never	Always	Offline
134	23	Male	Unmarried	Bachelor	Student	Lower-middle class	Urban	9	9	14	Yes	No	Yes	Yes	Yes	Yes	No	No	No	Agree	Agree	Agree	Agree	Agree	Agree	Agree	Agree	Agree	Never	Sometimes	Sometimes	Always	Sometimes	Sometimes	Never	Sometimes	Sometimes	Never	Always	Offline
135	23	Male	Unmarried	Bachelor	Student	Lower-middle class	Urban	9	9	14	Yes	No	Yes	Yes	Yes	Yes	No	No	No	Agree	Agree	Agree	Agree	Agree	Agree	Agree	Agree	Agree	Never	Sometimes	Sometimes	Always	Sometimes	Sometimes	Never	Sometimes	Sometimes	Never	Always	Offline
136	23	Male	Unmarried	Bachelor	Student	Lower-middle class	Urban	9	9	14	Yes	No	Yes	Yes	Yes	Yes	No	No	No	Agree	Agree	Agree	Agree	Agree	Agree	Agree	Agree	Agree	Never	Sometimes	Sometimes	Always	Sometimes	Sometimes	Never	Sometimes	Sometimes	Never	Always	Offline
137	23	Male	Unmarried	Bachelor	Student	Lower-middle class	Urban	9	9	14	Yes	No	Yes	Yes	Yes	Yes	No	No	No	Agree	Agree	Agree	Agree	Agree	Agree	Agree	Agree	Agree	Never	Sometimes	Sometimes	Always	Sometimes	Sometimes	Never	Sometimes	Sometimes	Never	Always	Offline
138	23	Male	Unmarried	Bachelor	Student	Lower-middle class	Urban	9	9	14	Yes	No	Yes	Yes	Yes	Yes	No	No	No	Agree	Agree	Agree	Agree	Agree	Agree	Agree	Agree	Agree	Never	Sometimes	Sometimes	Always	Sometimes	Sometimes	Never	Sometimes	Sometimes	Never	Always	Offline
139	18	Male	Unmarried	College	Student	Middle Class	Urban	8	8	11	No	No	Yes	Yes	Yes	Yes	No	No	No	Agree	Agree	Disagree	Agree	Agree	Agree	Agree	Agree	Agree	Sometimes	Sometimes	Sometimes	Sometimes	Sometimes	Sometimes	Sometimes	Sometimes	Sometimes	Sometimes	Sometimes	Offline
140	18	Female	Unmarried	College	Student	Middle Class	Urban	5	9	14	Yes	Yes	Yes	Yes	No	No	No	No	Yes	Agree	Agree	Agree	Agree	Agree	Agree	Agree	Agree	Agree	Never	Never	Always	Never	Never	Always	Always	Always	Never	Sometimes	Sometimes	Offline
141	18	Female	Unmarried	College	Student	Middle Class	Urban	7	9	17	Yes	No	Yes	Yes	Yes	Yes	Yes	No	Yes	Agree	Agree	Agree	Agree	Agree	Agree	Agree	Agree	Agree	Sometimes	Never	Always	Always	Sometimes	Sometimes	Never	Always	Never	Never	Always	Offline
142	18	Male	Unmarried	College	Student	Middle Class	Urban	8	8	11	No	No	Yes	Yes	Yes	Yes	No	No	No	Agree	Agree	Disagree	Agree	Agree	Agree	Agree	Agree	Agree	Sometimes	Sometimes	Sometimes	Sometimes	Sometimes	Sometimes	Sometimes	Sometimes	Sometimes	Sometimes	Sometimes	Offline
143	18	Female	Unmarried	College	Student	Middle Class	Urban	5	9	14	Yes	Yes	Yes	Yes	No	No	No	No	Yes	Agree	Agree	Agree	Agree	Agree	Agree	Agree	Agree	Agree	Never	Never	Always	Never	Never	Always	Always	Always	Never	Sometimes	Sometimes	Offline
144	18	Female	Unmarried	College	Student	Middle Class	Urban	7	9	17	Yes	No	Yes	Yes	Yes	Yes	Yes	No	Yes	Agree	Agree	Agree	Agree	Agree	Agree	Agree	Agree	Agree	Sometimes	Never	Always	Always	Sometimes	Sometimes	Never	Always	Never	Never	Always	Offline
145	18	Male	Unmarried	College	Student	Middle Class	Urban	8	8	11	No	No	Yes	Yes	Yes	Yes	No	No	No	Agree	Agree	Disagree	Agree	Agree	Agree	Agree	Agree	Agree	Sometimes	Sometimes	Sometimes	Sometimes	Sometimes	Sometimes	Sometimes	Sometimes	Sometimes	Sometimes	Sometimes	Offline
146	18	Female	Unmarried	College	Student	Middle Class	Urban	5	9	14	Yes	Yes	Yes	Yes	No	No	No	No	Yes	Agree	Agree	Agree	Agree	Agree	Agree	Agree	Agree	Agree	Never	Never	Always	Never	Never	Always	Always	Always	Never	Sometimes	Sometimes	Offline
147	18	Female	Unmarried	College	Student	Middle Class	Urban	7	9	17	Yes	No	Yes	Yes	Yes	Yes	Yes	No	Yes	Agree	Agree	Agree	Agree	Agree	Agree	Agree	Agree	Agree	Sometimes	Never	Always	Always	Sometimes	Sometimes	Never	Always	Never	Never	Always	Offline
148	18	Male	Unmarried	College	Student	Middle Class	Urban	8	8	11	No	No	Yes	Yes	Yes	Yes	No	No	No	Agree	Agree	Disagree	Agree	Agree	Agree	Agree	Agree	Agree	Sometimes	Sometimes	Sometimes	Sometimes	Sometimes	Sometimes	Sometimes	Sometimes	Sometimes	Sometimes	Sometimes	Offline
149	18	Female	Unmarried	College	Student	Middle Class	Urban	5	9	14	Yes	Yes	Yes	Yes	No	No	No	No	Yes	Agree	Agree	Agree	Agree	Agree	Agree	Agree	Agree	Agree	Never	Never	Always	Never	Never	Always	Always	Always	Never	Sometimes	Sometimes	Offline
150	18	Female	Unmarried	College	Student	Middle Class	Urban	7	9	17	Yes	No	Yes	Yes	Yes	Yes	Yes	No	Yes	Agree	Agree	Agree	Agree	Agree	Agree	Agree	Agree	Agree	Sometimes	Never	Always	Always	Sometimes	Sometimes	Never	Always	Never	Never	Always	Offline
151	18	Male	Unmarried	College	Student	Middle Class	Urban	8	8	11	No	No	Yes	Yes	Yes	Yes	No	No	No	Agree	Agree	Disagree	Agree	Agree	Agree	Agree	Agree	Agree	Sometimes	Sometimes	Sometimes	Sometimes	Sometimes	Sometimes	Sometimes	Sometimes	Sometimes	Sometimes	Sometimes	Offline
152	18	Female	Unmarried	College	Student	Middle Class	Urban	5	9	14	Yes	Yes	Yes	Yes	No	No	No	No	Yes	Agree	Agree	Agree	Agree	Agree	Agree	Agree	Agree	Agree	Never	Never	Always	Never	Never	Always	Always	Always	Never	Sometimes	Sometimes	Offline
153	18	Female	Unmarried	College	Student	Middle Class	Urban	7	9	17	Yes	No	Yes	Yes	Yes	Yes	Yes	No	Yes	Agree	Agree	Agree	Agree	Agree	Agree	Agree	Agree	Agree	Sometimes	Never	Always	Always	Sometimes	Sometimes	Never	Always	Never	Never	Always	Offline
154	18	Male	Unmarried	College	Student	Middle Class	Urban	8	8	11	No	No	Yes	Yes	Yes	Yes	No	No	No	Agree	Agree	Disagree	Agree	Agree	Agree	Agree	Agree	Agree	Sometimes	Sometimes	Sometimes	Sometimes	Sometimes	Sometimes	Sometimes	Sometimes	Sometimes	Sometimes	Sometimes	Offline
155	18	Female	Unmarried	College	Student	Middle Class	Urban	5	9	14	Yes	Yes	Yes	Yes	No	No	No	No	Yes	Agree	Agree	Agree	Agree	Agree	Agree	Agree	Agree	Agree	Never	Never	Always	Never	Never	Always	Always	Always	Never	Sometimes	Sometimes	Offline
156	18	Female	Unmarried	College	Student	Middle Class	Urban	7	9	17	Yes	No	Yes	Yes	Yes	Yes	Yes	No	Yes	Agree	Agree	Agree	Agree	Agree	Agree	Agree	Agree	Agree	Sometimes	Never	Always	Always	Sometimes	Sometimes	Never	Always	Never	Never	Always	Offline
157	18	Female	Unmarried	School or below	Student	Middle Class	Urban	7	8	15	Yes	Yes	Yes	Yes	Yes	Yes	No	No	Yes	Agree	Agree	Agree	Agree	Agree	Agree	Disagree	Agree	Agree	Sometimes	Sometimes	Sometimes	Sometimes	Sometimes	Sometimes	Sometimes	Always	Never	Never	Always	Offline
158	18	Female	Unmarried	School or below	Student	Middle Class	Urban	7	7	13	Yes	Yes	Yes	Yes	Yes	Yes	No	No	Yes	Agree	Disagree	Disagree	Agree	Agree	Agree	Agree	Agree	Agree	Sometimes	Never	Sometimes	Sometimes	Sometimes	Sometimes	Sometimes	Always	Sometimes	Never	Never	Offline
159	18	Female	Unmarried	School or below	Student	Middle Class	Urban	7	7	13	Yes	Yes	Yes	Yes	Yes	Yes	No	No	Yes	Agree	Disagree	Disagree	Agree	Agree	Agree	Agree	Agree	Agree	Sometimes	Never	Sometimes	Sometimes	Sometimes	Sometimes	Sometimes	Always	Sometimes	Never	Never	Offline
160	18	Female	Unmarried	School or below	Student	Middle Class	Urban	7	8	15	Yes	Yes	Yes	Yes	Yes	Yes	No	No	Yes	Agree	Agree	Agree	Agree	Agree	Agree	Disagree	Agree	Agree	Sometimes	Sometimes	Sometimes	Sometimes	Sometimes	Sometimes	Sometimes	Always	Never	Never	Always	Offline
161	18	Female	Unmarried	School or below	Student	Middle Class	Urban	7	7	13	Yes	Yes	Yes	Yes	Yes	Yes	No	No	Yes	Agree	Disagree	Disagree	Agree	Agree	Agree	Agree	Agree	Agree	Sometimes	Never	Sometimes	Sometimes	Sometimes	Sometimes	Sometimes	Always	Sometimes	Never	Never	Offline
162	18	Female	Unmarried	School or below	Student	Middle Class	Urban	7	7	13	Yes	Yes	Yes	Yes	Yes	Yes	No	No	Yes	Agree	Disagree	Disagree	Agree	Agree	Agree	Agree	Agree	Agree	Sometimes	Never	Sometimes	Sometimes	Sometimes	Sometimes	Sometimes	Always	Sometimes	Never	Never	Offline
163	18	Female	Unmarried	School or below	Student	Middle Class	Urban	7	8	15	Yes	Yes	Yes	Yes	Yes	Yes	No	No	Yes	Agree	Agree	Agree	Agree	Agree	Agree	Disagree	Agree	Agree	Sometimes	Sometimes	Sometimes	Sometimes	Sometimes	Sometimes	Sometimes	Always	Never	Never	Always	Offline
164	18	Female	Unmarried	School or below	Student	Middle Class	Urban	7	7	13	Yes	Yes	Yes	Yes	Yes	Yes	No	No	Yes	Agree	Disagree	Disagree	Agree	Agree	Agree	Agree	Agree	Agree	Sometimes	Never	Sometimes	Sometimes	Sometimes	Sometimes	Sometimes	Always	Sometimes	Never	Never	Offline
165	18	Female	Unmarried	School or below	Student	Middle Class	Urban	7	7	13	Yes	Yes	Yes	Yes	Yes	Yes	No	No	Yes	Agree	Disagree	Disagree	Agree	Agree	Agree	Agree	Agree	Agree	Sometimes	Never	Sometimes	Sometimes	Sometimes	Sometimes	Sometimes	Always	Sometimes	Never	Never	Offline
166	18	Female	Unmarried	School or below	Student	Middle Class	Urban	7	8	15	Yes	Yes	Yes	Yes	Yes	Yes	No	No	Yes	Agree	Agree	Agree	Agree	Agree	Agree	Disagree	Agree	Agree	Sometimes	Sometimes	Sometimes	Sometimes	Sometimes	Sometimes	Sometimes	Always	Never	Never	Always	Offline
167	18	Female	Unmarried	School or below	Student	Middle Class	Urban	7	7	13	Yes	Yes	Yes	Yes	Yes	Yes	No	No	Yes	Agree	Disagree	Disagree	Agree	Agree	Agree	Agree	Agree	Agree	Sometimes	Never	Sometimes	Sometimes	Sometimes	Sometimes	Sometimes	Always	Sometimes	Never	Never	Offline
168	18	Female	Unmarried	School or below	Student	Middle Class	Urban	7	7	13	Yes	Yes	Yes	Yes	Yes	Yes	No	No	Yes	Agree	Disagree	Disagree	Agree	Agree	Agree	Agree	Agree	Agree	Sometimes	Never	Sometimes	Sometimes	Sometimes	Sometimes	Sometimes	Always	Sometimes	Never	Never	Offline
169	18	Female	Unmarried	School or below	Student	Middle Class	Urban	7	8	15	Yes	Yes	Yes	Yes	Yes	Yes	No	No	Yes	Agree	Agree	Agree	Agree	Agree	Agree	Disagree	Agree	Agree	Sometimes	Sometimes	Sometimes	Sometimes	Sometimes	Sometimes	Sometimes	Always	Never	Never	Always	Offline
170	18	Female	Unmarried	School or below	Student	Middle Class	Urban	7	7	13	Yes	Yes	Yes	Yes	Yes	Yes	No	No	Yes	Agree	Disagree	Disagree	Agree	Agree	Agree	Agree	Agree	Agree	Sometimes	Never	Sometimes	Sometimes	Sometimes	Sometimes	Sometimes	Always	Sometimes	Never	Never	Offline
171	18	Female	Unmarried	School or below	Student	Middle Class	Urban	7	7	13	Yes	Yes	Yes	Yes	Yes	Yes	No	No	Yes	Agree	Disagree	Disagree	Agree	Agree	Agree	Agree	Agree	Agree	Sometimes	Never	Sometimes	Sometimes	Sometimes	Sometimes	Sometimes	Always	Sometimes	Never	Never	Offline
172	18	Female	Unmarried	School or below	Student	Middle Class	Urban	7	8	15	Yes	Yes	Yes	Yes	Yes	Yes	No	No	Yes	Agree	Agree	Agree	Agree	Agree	Agree	Disagree	Agree	Agree	Sometimes	Sometimes	Sometimes	Sometimes	Sometimes	Sometimes	Sometimes	Always	Never	Never	Always	Offline
173	18	Female	Unmarried	School or below	Student	Middle Class	Urban	7	7	13	Yes	Yes	Yes	Yes	Yes	Yes	No	No	Yes	Agree	Disagree	Disagree	Agree	Agree	Agree	Agree	Agree	Agree	Sometimes	Never	Sometimes	Sometimes	Sometimes	Sometimes	Sometimes	Always	Sometimes	Never	Never	Offline
174	18	Female	Unmarried	School or below	Student	Middle Class	Urban	7	7	13	Yes	Yes	Yes	Yes	Yes	Yes	No	No	Yes	Agree	Disagree	Disagree	Agree	Agree	Agree	Agree	Agree	Agree	Sometimes	Never	Sometimes	Sometimes	Sometimes	Sometimes	Sometimes	Always	Sometimes	Never	Never	Offline
175	18	Female	Unmarried	College	Student	Higher-middle Class	Semi-urban	5	9	12	Yes	Yes	No	Yes	Yes	Yes	Yes	No	Yes	Agree	Agree	Agree	Agree	Agree	Agree	Agree	Agree	Agree	Never	Sometimes	Never	Never	Never	Never	Never	Always	Never	Sometimes	Always	Online
176	18	Female	Unmarried	College	Student	Higher-middle Class	Semi-urban	5	9	12	Yes	Yes	No	Yes	Yes	Yes	Yes	No	Yes	Agree	Agree	Agree	Agree	Agree	Agree	Agree	Agree	Agree	Never	Sometimes	Never	Never	Never	Never	Never	Always	Never	Sometimes	Always	Online
177	18	Female	Unmarried	College	Student	Higher-middle Class	Semi-urban	5	9	12	Yes	Yes	No	Yes	Yes	Yes	Yes	No	Yes	Agree	Agree	Agree	Agree	Agree	Agree	Agree	Agree	Agree	Never	Sometimes	Never	Never	Never	Never	Never	Always	Never	Sometimes	Always	Online
178	18	Female	Unmarried	College	Student	Higher-middle Class	Semi-urban	5	9	12	Yes	Yes	No	Yes	Yes	Yes	Yes	No	Yes	Agree	Agree	Agree	Agree	Agree	Agree	Agree	Agree	Agree	Never	Sometimes	Never	Never	Never	Never	Never	Always	Never	Sometimes	Always	Online
179	18	Female	Unmarried	College	Student	Higher-middle Class	Semi-urban	5	9	12	Yes	Yes	No	Yes	Yes	Yes	Yes	No	Yes	Agree	Agree	Agree	Agree	Agree	Agree	Agree	Agree	Agree	Never	Sometimes	Never	Never	Never	Never	Never	Always	Never	Sometimes	Always	Online
180	18	Female	Unmarried	College	Student	Higher-middle Class	Semi-urban	5	9	12	Yes	Yes	No	Yes	Yes	Yes	Yes	No	Yes	Agree	Agree	Agree	Agree	Agree	Agree	Agree	Agree	Agree	Never	Sometimes	Never	Never	Never	Never	Never	Always	Never	Sometimes	Always	Online
181	19	Male	Unmarried	College	Student	Higher-middle Class	Urban	6	8	11	Yes	Yes	Yes	No	Yes	No	No	No	No	Agree	Agree	Disagree	Agree	Agree	Agree	Agree	Agree	Agree	Sometimes	Sometimes	Sometimes	Sometimes	Sometimes	Sometimes	Sometimes	Sometimes	Sometimes	Sometimes	Sometimes	Online
182	19	Male	Unmarried	College	Student	Higher-middle Class	Urban	6	8	11	Yes	Yes	Yes	No	Yes	No	No	No	No	Agree	Agree	Disagree	Agree	Agree	Agree	Agree	Agree	Agree	Sometimes	Sometimes	Sometimes	Sometimes	Sometimes	Sometimes	Sometimes	Sometimes	Sometimes	Sometimes	Sometimes	Online
183	19	Male	Unmarried	College	Student	Higher-middle Class	Urban	6	8	11	Yes	Yes	Yes	No	Yes	No	No	No	No	Agree	Agree	Disagree	Agree	Agree	Agree	Agree	Agree	Agree	Sometimes	Sometimes	Sometimes	Sometimes	Sometimes	Sometimes	Sometimes	Sometimes	Sometimes	Sometimes	Sometimes	Online
184	19	Male	Unmarried	College	Student	Higher-middle Class	Urban	6	8	11	Yes	Yes	Yes	No	Yes	No	No	No	No	Agree	Agree	Disagree	Agree	Agree	Agree	Agree	Agree	Agree	Sometimes	Sometimes	Sometimes	Sometimes	Sometimes	Sometimes	Sometimes	Sometimes	Sometimes	Sometimes	Sometimes	Online
185	19	Male	Unmarried	College	Student	Higher-middle Class	Urban	6	8	11	Yes	Yes	Yes	No	Yes	No	No	No	No	Agree	Agree	Disagree	Agree	Agree	Agree	Agree	Agree	Agree	Sometimes	Sometimes	Sometimes	Sometimes	Sometimes	Sometimes	Sometimes	Sometimes	Sometimes	Sometimes	Sometimes	Online
186	19	Male	Unmarried	College	Student	Higher-middle Class	Urban	6	8	11	Yes	Yes	Yes	No	Yes	No	No	No	No	Agree	Agree	Disagree	Agree	Agree	Agree	Agree	Agree	Agree	Sometimes	Sometimes	Sometimes	Sometimes	Sometimes	Sometimes	Sometimes	Sometimes	Sometimes	Sometimes	Sometimes	Online
187	19	Female	Unmarried	College	Student	Middle Class	Urban	7	8	7	Yes	No	Yes	No	Yes	Yes	No	No	Yes	Agree	Agree	Disagree	Agree	Agree	Agree	Agree	Agree	Agree	Sometimes	Sometimes	Always	Never	Always	Always	Never	Never	Always	Always	Sometimes	Online
188	19	Female	Unmarried	College	Student	Middle Class	Urban	7	8	7	Yes	No	Yes	No	Yes	Yes	No	No	Yes	Agree	Agree	Disagree	Agree	Agree	Agree	Agree	Agree	Agree	Sometimes	Sometimes	Always	Never	Always	Always	Never	Never	Always	Always	Sometimes	Online
189	19	Female	Unmarried	College	Student	Middle Class	Urban	7	8	7	Yes	No	Yes	No	Yes	Yes	No	No	Yes	Agree	Agree	Disagree	Agree	Agree	Agree	Agree	Agree	Agree	Sometimes	Sometimes	Always	Never	Always	Always	Never	Never	Always	Always	Sometimes	Online
190	19	Female	Unmarried	College	Student	Middle Class	Urban	7	8	7	Yes	No	Yes	No	Yes	Yes	No	No	Yes	Agree	Agree	Disagree	Agree	Agree	Agree	Agree	Agree	Agree	Sometimes	Sometimes	Always	Never	Always	Always	Never	Never	Always	Always	Sometimes	Online
191	19	Female	Unmarried	College	Student	Middle Class	Urban	7	8	7	Yes	No	Yes	No	Yes	Yes	No	No	Yes	Agree	Agree	Disagree	Agree	Agree	Agree	Agree	Agree	Agree	Sometimes	Sometimes	Always	Never	Always	Always	Never	Never	Always	Always	Sometimes	Online
192	19	Female	Unmarried	College	Student	Middle Class	Urban	7	8	7	Yes	No	Yes	No	Yes	Yes	No	No	Yes	Agree	Agree	Disagree	Agree	Agree	Agree	Agree	Agree	Agree	Sometimes	Sometimes	Always	Never	Always	Always	Never	Never	Always	Always	Sometimes	Online
193	20	Female	Unmarried	Bachelor	Student	Higher-middle Class	Urban	7	9	8	Yes	Yes	Yes	Yes	Yes	Yes	No	No	Yes	Agree	Agree	Agree	Agree	Agree	Agree	Agree	Agree	Agree	Sometimes	Never	Never	Never	Sometimes	Sometimes	Never	Sometimes	Sometimes	Always	Sometimes	Online
194	20	Female	Unmarried	Bachelor	Student	Higher-middle Class	Urban	7	9	8	Yes	Yes	Yes	Yes	Yes	Yes	No	No	Yes	Agree	Agree	Agree	Agree	Agree	Agree	Agree	Agree	Agree	Sometimes	Never	Never	Never	Sometimes	Sometimes	Never	Sometimes	Sometimes	Always	Sometimes	Online
195	20	Female	Unmarried	Bachelor	Student	Higher-middle Class	Urban	7	9	8	Yes	Yes	Yes	Yes	Yes	Yes	No	No	Yes	Agree	Agree	Agree	Agree	Agree	Agree	Agree	Agree	Agree	Sometimes	Never	Never	Never	Sometimes	Sometimes	Never	Sometimes	Sometimes	Always	Sometimes	Online
196	20	Female	Unmarried	Bachelor	Student	Higher-middle Class	Urban	7	9	8	Yes	Yes	Yes	Yes	Yes	Yes	No	No	Yes	Agree	Agree	Agree	Agree	Agree	Agree	Agree	Agree	Agree	Sometimes	Never	Never	Never	Sometimes	Sometimes	Never	Sometimes	Sometimes	Always	Sometimes	Online
197	20	Female	Unmarried	Bachelor	Student	Higher-middle Class	Urban	7	9	8	Yes	Yes	Yes	Yes	Yes	Yes	No	No	Yes	Agree	Agree	Agree	Agree	Agree	Agree	Agree	Agree	Agree	Sometimes	Never	Never	Never	Sometimes	Sometimes	Never	Sometimes	Sometimes	Always	Sometimes	Online
198	20	Female	Unmarried	Bachelor	Student	Higher-middle Class	Urban	7	9	8	Yes	Yes	Yes	Yes	Yes	Yes	No	No	Yes	Agree	Agree	Agree	Agree	Agree	Agree	Agree	Agree	Agree	Sometimes	Never	Never	Never	Sometimes	Sometimes	Never	Sometimes	Sometimes	Always	Sometimes	Online
199	20	Female	Unmarried	Bachelor	Student	Higher-middle Class	Urban	7	9	8	Yes	Yes	Yes	Yes	Yes	Yes	No	No	Yes	Agree	Agree	Agree	Agree	Agree	Agree	Agree	Agree	Agree	Sometimes	Never	Never	Never	Sometimes	Sometimes	Never	Sometimes	Sometimes	Always	Sometimes	Online
200	20	Female	Unmarried	Bachelor	Student	Higher-middle Class	Urban	7	9	8	Yes	Yes	Yes	Yes	Yes	Yes	No	No	Yes	Agree	Agree	Agree	Agree	Agree	Agree	Agree	Agree	Agree	Sometimes	Never	Never	Never	Sometimes	Sometimes	Never	Sometimes	Sometimes	Always	Sometimes	Online
201	20	Female	Unmarried	Bachelor	Student	Higher-middle Class	Urban	7	9	8	Yes	Yes	Yes	Yes	Yes	Yes	No	No	Yes	Agree	Agree	Agree	Agree	Agree	Agree	Agree	Agree	Agree	Sometimes	Never	Never	Never	Sometimes	Sometimes	Never	Sometimes	Sometimes	Always	Sometimes	Online
202	20	Female	Unmarried	Bachelor	Student	Higher-middle Class	Urban	7	9	8	Yes	Yes	Yes	Yes	Yes	Yes	No	No	Yes	Agree	Agree	Agree	Agree	Agree	Agree	Agree	Agree	Agree	Sometimes	Never	Never	Never	Sometimes	Sometimes	Never	Sometimes	Sometimes	Always	Sometimes	Online
203	20	Female	Unmarried	Bachelor	Student	Higher-middle Class	Urban	7	9	8	Yes	Yes	Yes	Yes	Yes	Yes	No	No	Yes	Agree	Agree	Agree	Agree	Agree	Agree	Agree	Agree	Agree	Sometimes	Never	Never	Never	Sometimes	Sometimes	Never	Sometimes	Sometimes	Always	Sometimes	Online
204	20	Female	Unmarried	Bachelor	Student	Higher-middle Class	Urban	7	9	8	Yes	Yes	Yes	Yes	Yes	Yes	No	No	Yes	Agree	Agree	Agree	Agree	Agree	Agree	Agree	Agree	Agree	Sometimes	Never	Never	Never	Sometimes	Sometimes	Never	Sometimes	Sometimes	Always	Sometimes	Online
205	20	Female	Unmarried	Bachelor	Student	Higher-middle Class	Urban	7	9	8	Yes	Yes	Yes	Yes	Yes	Yes	No	No	Yes	Agree	Agree	Agree	Agree	Agree	Agree	Agree	Agree	Agree	Sometimes	Never	Never	Never	Sometimes	Sometimes	Never	Sometimes	Sometimes	Always	Sometimes	Online
206	20	Female	Unmarried	Bachelor	Student	Higher-middle Class	Urban	7	9	8	Yes	Yes	Yes	Yes	Yes	Yes	No	No	Yes	Agree	Agree	Agree	Agree	Agree	Agree	Agree	Agree	Agree	Sometimes	Never	Never	Never	Sometimes	Sometimes	Never	Sometimes	Sometimes	Always	Sometimes	Online
207	20	Female	Unmarried	Bachelor	Student	Higher-middle Class	Urban	7	9	8	Yes	Yes	Yes	Yes	Yes	Yes	No	No	Yes	Agree	Agree	Agree	Agree	Agree	Agree	Agree	Agree	Agree	Sometimes	Never	Never	Never	Sometimes	Sometimes	Never	Sometimes	Sometimes	Always	Sometimes	Online
208	20	Female	Unmarried	Bachelor	Student	Higher-middle Class	Urban	7	9	8	Yes	Yes	Yes	Yes	Yes	Yes	No	No	Yes	Agree	Agree	Agree	Agree	Agree	Agree	Agree	Agree	Agree	Sometimes	Never	Never	Never	Sometimes	Sometimes	Never	Sometimes	Sometimes	Always	Sometimes	Online
209	20	Female	Unmarried	Bachelor	Student	Higher-middle Class	Urban	7	9	8	Yes	Yes	Yes	Yes	Yes	Yes	No	No	Yes	Agree	Agree	Agree	Agree	Agree	Agree	Agree	Agree	Agree	Sometimes	Never	Never	Never	Sometimes	Sometimes	Never	Sometimes	Sometimes	Always	Sometimes	Online
210	20	Female	Unmarried	Bachelor	Student	Higher-middle Class	Urban	7	9	8	Yes	Yes	Yes	Yes	Yes	Yes	No	No	Yes	Agree	Agree	Agree	Agree	Agree	Agree	Agree	Agree	Agree	Sometimes	Never	Never	Never	Sometimes	Sometimes	Never	Sometimes	Sometimes	Always	Sometimes	Online
211	20	Female	Unmarried	Bachelor	Student	Higher-middle Class	Urban	7	9	8	Yes	Yes	Yes	Yes	Yes	Yes	No	No	Yes	Agree	Agree	Agree	Agree	Agree	Agree	Agree	Agree	Agree	Sometimes	Never	Never	Never	Sometimes	Sometimes	Never	Sometimes	Sometimes	Always	Sometimes	Online
212	20	Female	Unmarried	Bachelor	Student	Higher-middle Class	Urban	7	9	8	Yes	Yes	Yes	Yes	Yes	Yes	No	No	Yes	Agree	Agree	Agree	Agree	Agree	Agree	Agree	Agree	Agree	Sometimes	Never	Never	Never	Sometimes	Sometimes	Never	Sometimes	Sometimes	Always	Sometimes	Online
213	20	Female	Unmarried	Bachelor	Student	Higher-middle Class	Urban	7	9	8	Yes	Yes	Yes	Yes	Yes	Yes	No	No	Yes	Agree	Agree	Agree	Agree	Agree	Agree	Agree	Agree	Agree	Sometimes	Never	Never	Never	Sometimes	Sometimes	Never	Sometimes	Sometimes	Always	Sometimes	Online
214	20	Female	Unmarried	Bachelor	Student	Higher-middle Class	Urban	7	9	8	Yes	Yes	Yes	Yes	Yes	Yes	No	No	Yes	Agree	Agree	Agree	Agree	Agree	Agree	Agree	Agree	Agree	Sometimes	Never	Never	Never	Sometimes	Sometimes	Never	Sometimes	Sometimes	Always	Sometimes	Online
215	20	Female	Unmarried	Bachelor	Student	Higher-middle Class	Urban	7	9	8	Yes	Yes	Yes	Yes	Yes	Yes	No	No	Yes	Agree	Agree	Agree	Agree	Agree	Agree	Agree	Agree	Agree	Sometimes	Never	Never	Never	Sometimes	Sometimes	Never	Sometimes	Sometimes	Always	Sometimes	Online
216	20	Female	Unmarried	Bachelor	Student	Higher-middle Class	Urban	7	9	8	Yes	Yes	Yes	Yes	Yes	Yes	No	No	Yes	Agree	Agree	Agree	Agree	Agree	Agree	Agree	Agree	Agree	Sometimes	Never	Never	Never	Sometimes	Sometimes	Never	Sometimes	Sometimes	Always	Sometimes	Online
217	20	Female	Unmarried	Bachelor	Student	Higher-middle Class	Urban	7	9	8	Yes	Yes	Yes	Yes	Yes	Yes	No	No	Yes	Agree	Agree	Agree	Agree	Agree	Agree	Agree	Agree	Agree	Sometimes	Never	Never	Never	Sometimes	Sometimes	Never	Sometimes	Sometimes	Always	Sometimes	Online
218	20	Female	Unmarried	Bachelor	Student	Higher-middle Class	Urban	7	9	8	Yes	Yes	Yes	Yes	Yes	Yes	No	No	Yes	Agree	Agree	Agree	Agree	Agree	Agree	Agree	Agree	Agree	Sometimes	Never	Never	Never	Sometimes	Sometimes	Never	Sometimes	Sometimes	Always	Sometimes	Online
219	20	Female	Unmarried	Bachelor	Student	Higher-middle Class	Urban	7	9	8	Yes	Yes	Yes	Yes	Yes	Yes	No	No	Yes	Agree	Agree	Agree	Agree	Agree	Agree	Agree	Agree	Agree	Sometimes	Never	Never	Never	Sometimes	Sometimes	Never	Sometimes	Sometimes	Always	Sometimes	Online
220	20	Female	Unmarried	Bachelor	Student	Higher-middle Class	Urban	7	9	8	Yes	Yes	Yes	Yes	Yes	Yes	No	No	Yes	Agree	Agree	Agree	Agree	Agree	Agree	Agree	Agree	Agree	Sometimes	Never	Never	Never	Sometimes	Sometimes	Never	Sometimes	Sometimes	Always	Sometimes	Online
221	20	Female	Unmarried	Bachelor	Student	Higher-middle Class	Urban	7	9	8	Yes	Yes	Yes	Yes	Yes	Yes	No	No	Yes	Agree	Agree	Agree	Agree	Agree	Agree	Agree	Agree	Agree	Sometimes	Never	Never	Never	Sometimes	Sometimes	Never	Sometimes	Sometimes	Always	Sometimes	Online
222	20	Female	Unmarried	Bachelor	Student	Higher-middle Class	Urban	7	9	8	Yes	Yes	Yes	Yes	Yes	Yes	No	No	Yes	Agree	Agree	Agree	Agree	Agree	Agree	Agree	Agree	Agree	Sometimes	Never	Never	Never	Sometimes	Sometimes	Never	Sometimes	Sometimes	Always	Sometimes	Online
223	20	Female	Unmarried	Bachelor	Student	Higher-middle Class	Urban	7	9	8	Yes	Yes	Yes	Yes	Yes	Yes	No	No	Yes	Agree	Agree	Agree	Agree	Agree	Agree	Agree	Agree	Agree	Sometimes	Never	Never	Never	Sometimes	Sometimes	Never	Sometimes	Sometimes	Always	Sometimes	Online
224	20	Female	Unmarried	College	Student	Higher-middle Class	Urban	6	2	12	Yes	Yes	Yes	Yes	Yes	Yes	Yes	Yes	No	Disagree	Agree	Agree	Disagree	Disagree	Disagree	Disagree	Disagree	Disagree	Always	Always	Always	Always	Always	Always	Always	Always	Always	Always	Always	Online
225	20	Female	Unmarried	College	Student	Higher-middle Class	Urban	6	2	12	Yes	Yes	Yes	Yes	Yes	Yes	Yes	Yes	No	Disagree	Agree	Agree	Disagree	Disagree	Disagree	Disagree	Disagree	Disagree	Always	Always	Always	Always	Always	Always	Always	Always	Always	Always	Always	Online
226	20	Female	Unmarried	College	Student	Higher-middle Class	Urban	6	2	12	Yes	Yes	Yes	Yes	Yes	Yes	Yes	Yes	No	Disagree	Agree	Agree	Disagree	Disagree	Disagree	Disagree	Disagree	Disagree	Always	Always	Always	Always	Always	Always	Always	Always	Always	Always	Always	Online
227	20	Female	Unmarried	College	Student	Higher-middle Class	Urban	6	2	12	Yes	Yes	Yes	Yes	Yes	Yes	Yes	Yes	No	Disagree	Agree	Agree	Disagree	Disagree	Disagree	Disagree	Disagree	Disagree	Always	Always	Always	Always	Always	Always	Always	Always	Always	Always	Always	Online
228	20	Female	Unmarried	College	Student	Higher-middle Class	Urban	6	2	12	Yes	Yes	Yes	Yes	Yes	Yes	Yes	Yes	No	Disagree	Agree	Agree	Disagree	Disagree	Disagree	Disagree	Disagree	Disagree	Always	Always	Always	Always	Always	Always	Always	Always	Always	Always	Always	Online
229	20	Female	Unmarried	College	Student	Higher-middle Class	Urban	6	2	12	Yes	Yes	Yes	Yes	Yes	Yes	Yes	Yes	No	Disagree	Agree	Agree	Disagree	Disagree	Disagree	Disagree	Disagree	Disagree	Always	Always	Always	Always	Always	Always	Always	Always	Always	Always	Always	Online
230	20	Female	Unmarried	College	Student	Middle Class	Urban	6	6	13	Yes	Yes	Yes	Yes	Yes	No	No	No	Yes	Agree	Disagree	Disagree	Disagree	Agree	Agree	Agree	Agree	Agree	Never	Never	Sometimes	Sometimes	Never	Never	Never	Sometimes	Sometimes	Sometimes	Always	Online
231	20	Female	Unmarried	College	Student	Middle Class	Urban	6	9	10	Yes	Yes	No	Yes	Yes	Yes	No	No	Yes	Agree	Agree	Agree	Agree	Agree	Agree	Agree	Agree	Agree	Sometimes	Never	Sometimes	Never	Never	Never	Never	Never	Sometimes	Never	Sometimes	Online
232	20	Male	Unmarried	College	Student	Middle Class	Urban	8	9	14	Yes	No	Yes	Yes	Yes	Yes	Yes	No	No	Agree	Agree	Agree	Agree	Agree	Agree	Agree	Agree	Agree	Sometimes	Sometimes	Always	Sometimes	Always	Sometimes	Sometimes	Always	Sometimes	Always	Always	Online
233	20	Female	Unmarried	College	Student	Middle Class	Urban	6	9	10	Yes	Yes	No	Yes	Yes	Yes	No	No	Yes	Agree	Agree	Agree	Agree	Agree	Agree	Agree	Agree	Agree	Sometimes	Never	Sometimes	Never	Never	Never	Never	Never	Sometimes	Never	Sometimes	Online
234	20	Female	Unmarried	College	Student	Middle Class	Urban	6	6	13	Yes	Yes	Yes	Yes	Yes	No	No	No	Yes	Agree	Disagree	Disagree	Disagree	Agree	Agree	Agree	Agree	Agree	Never	Never	Sometimes	Sometimes	Never	Never	Never	Sometimes	Sometimes	Sometimes	Always	Online
235	20	Female	Unmarried	College	Student	Middle Class	Urban	6	9	10	Yes	Yes	No	Yes	Yes	Yes	No	No	Yes	Agree	Agree	Agree	Agree	Agree	Agree	Agree	Agree	Agree	Sometimes	Never	Sometimes	Never	Never	Never	Never	Never	Sometimes	Never	Sometimes	Online
236	20	Male	Unmarried	College	Student	Middle Class	Urban	8	9	14	Yes	No	Yes	Yes	Yes	Yes	Yes	No	No	Agree	Agree	Agree	Agree	Agree	Agree	Agree	Agree	Agree	Sometimes	Sometimes	Always	Sometimes	Always	Sometimes	Sometimes	Always	Sometimes	Always	Always	Online
237	20	Female	Unmarried	College	Student	Middle Class	Urban	6	9	10	Yes	Yes	No	Yes	Yes	Yes	No	No	Yes	Agree	Agree	Agree	Agree	Agree	Agree	Agree	Agree	Agree	Sometimes	Never	Sometimes	Never	Never	Never	Never	Never	Sometimes	Never	Sometimes	Online
238	20	Female	Unmarried	College	Student	Middle Class	Urban	6	6	13	Yes	Yes	Yes	Yes	Yes	No	No	No	Yes	Agree	Disagree	Disagree	Disagree	Agree	Agree	Agree	Agree	Agree	Never	Never	Sometimes	Sometimes	Never	Never	Never	Sometimes	Sometimes	Sometimes	Always	Online
239	20	Female	Unmarried	College	Student	Middle Class	Urban	6	9	10	Yes	Yes	No	Yes	Yes	Yes	No	No	Yes	Agree	Agree	Agree	Agree	Agree	Agree	Agree	Agree	Agree	Sometimes	Never	Sometimes	Never	Never	Never	Never	Never	Sometimes	Never	Sometimes	Online
240	20	Male	Unmarried	College	Student	Middle Class	Urban	8	9	14	Yes	No	Yes	Yes	Yes	Yes	Yes	No	No	Agree	Agree	Agree	Agree	Agree	Agree	Agree	Agree	Agree	Sometimes	Sometimes	Always	Sometimes	Always	Sometimes	Sometimes	Always	Sometimes	Always	Always	Online
241	20	Female	Unmarried	College	Student	Middle Class	Urban	6	9	10	Yes	Yes	No	Yes	Yes	Yes	No	No	Yes	Agree	Agree	Agree	Agree	Agree	Agree	Agree	Agree	Agree	Sometimes	Never	Sometimes	Never	Never	Never	Never	Never	Sometimes	Never	Sometimes	Online
242	20	Female	Unmarried	College	Student	Middle Class	Urban	6	6	13	Yes	Yes	Yes	Yes	Yes	No	No	No	Yes	Agree	Disagree	Disagree	Disagree	Agree	Agree	Agree	Agree	Agree	Never	Never	Sometimes	Sometimes	Never	Never	Never	Sometimes	Sometimes	Sometimes	Always	Online
243	20	Female	Unmarried	College	Student	Middle Class	Urban	6	9	10	Yes	Yes	No	Yes	Yes	Yes	No	No	Yes	Agree	Agree	Agree	Agree	Agree	Agree	Agree	Agree	Agree	Sometimes	Never	Sometimes	Never	Never	Never	Never	Never	Sometimes	Never	Sometimes	Online
244	20	Male	Unmarried	College	Student	Middle Class	Urban	8	9	14	Yes	No	Yes	Yes	Yes	Yes	Yes	No	No	Agree	Agree	Agree	Agree	Agree	Agree	Agree	Agree	Agree	Sometimes	Sometimes	Always	Sometimes	Always	Sometimes	Sometimes	Always	Sometimes	Always	Always	Online
245	20	Female	Unmarried	College	Student	Middle Class	Urban	6	9	10	Yes	Yes	No	Yes	Yes	Yes	No	No	Yes	Agree	Agree	Agree	Agree	Agree	Agree	Agree	Agree	Agree	Sometimes	Never	Sometimes	Never	Never	Never	Never	Never	Sometimes	Never	Sometimes	Online
246	20	Female	Unmarried	College	Student	Middle Class	Urban	6	6	13	Yes	Yes	Yes	Yes	Yes	No	No	No	Yes	Agree	Disagree	Disagree	Disagree	Agree	Agree	Agree	Agree	Agree	Never	Never	Sometimes	Sometimes	Never	Never	Never	Sometimes	Sometimes	Sometimes	Always	Online
247	20	Female	Unmarried	College	Student	Middle Class	Urban	6	9	10	Yes	Yes	No	Yes	Yes	Yes	No	No	Yes	Agree	Agree	Agree	Agree	Agree	Agree	Agree	Agree	Agree	Sometimes	Never	Sometimes	Never	Never	Never	Never	Never	Sometimes	Never	Sometimes	Online
248	20	Male	Unmarried	College	Student	Middle Class	Urban	8	9	14	Yes	No	Yes	Yes	Yes	Yes	Yes	No	No	Agree	Agree	Agree	Agree	Agree	Agree	Agree	Agree	Agree	Sometimes	Sometimes	Always	Sometimes	Always	Sometimes	Sometimes	Always	Sometimes	Always	Always	Online
249	20	Female	Unmarried	College	Student	Middle Class	Urban	6	9	10	Yes	Yes	No	Yes	Yes	Yes	No	No	Yes	Agree	Agree	Agree	Agree	Agree	Agree	Agree	Agree	Agree	Sometimes	Never	Sometimes	Never	Never	Never	Never	Never	Sometimes	Never	Sometimes	Online
250	20	Female	Unmarried	College	Student	Middle Class	Urban	6	6	13	Yes	Yes	Yes	Yes	Yes	No	No	No	Yes	Agree	Disagree	Disagree	Disagree	Agree	Agree	Agree	Agree	Agree	Never	Never	Sometimes	Sometimes	Never	Never	Never	Sometimes	Sometimes	Sometimes	Always	Online
251	20	Female	Unmarried	College	Student	Middle Class	Urban	6	9	10	Yes	Yes	No	Yes	Yes	Yes	No	No	Yes	Agree	Agree	Agree	Agree	Agree	Agree	Agree	Agree	Agree	Sometimes	Never	Sometimes	Never	Never	Never	Never	Never	Sometimes	Never	Sometimes	Online
252	20	Male	Unmarried	College	Student	Middle Class	Urban	8	9	14	Yes	No	Yes	Yes	Yes	Yes	Yes	No	No	Agree	Agree	Agree	Agree	Agree	Agree	Agree	Agree	Agree	Sometimes	Sometimes	Always	Sometimes	Always	Sometimes	Sometimes	Always	Sometimes	Always	Always	Online
253	20	Female	Unmarried	College	Student	Middle Class	Urban	6	9	10	Yes	Yes	No	Yes	Yes	Yes	No	No	Yes	Agree	Agree	Agree	Agree	Agree	Agree	Agree	Agree	Agree	Sometimes	Never	Sometimes	Never	Never	Never	Never	Never	Sometimes	Never	Sometimes	Online
254	20	Female	Unmarried	School or below	Student	Middle Class	Urban	7	8	13	Yes	No	No	No	Yes	Yes	No	No	No	Agree	Agree	Disagree	Agree	Agree	Agree	Agree	Agree	Agree	Never	Never	Sometimes	Sometimes	Always	Sometimes	Sometimes	Always	Sometimes	Always	Never	Offline
255	20	Female	Unmarried	School or below	Student	Middle Class	Urban	7	8	13	Yes	No	No	No	Yes	Yes	No	No	No	Agree	Agree	Disagree	Agree	Agree	Agree	Agree	Agree	Agree	Never	Never	Sometimes	Sometimes	Always	Sometimes	Sometimes	Always	Sometimes	Always	Never	Offline
256	20	Female	Unmarried	School or below	Student	Middle Class	Urban	7	8	13	Yes	No	No	No	Yes	Yes	No	No	No	Agree	Agree	Disagree	Agree	Agree	Agree	Agree	Agree	Agree	Never	Never	Sometimes	Sometimes	Always	Sometimes	Sometimes	Always	Sometimes	Always	Never	Offline
257	20	Female	Unmarried	School or below	Student	Middle Class	Urban	7	8	13	Yes	No	No	No	Yes	Yes	No	No	No	Agree	Agree	Disagree	Agree	Agree	Agree	Agree	Agree	Agree	Never	Never	Sometimes	Sometimes	Always	Sometimes	Sometimes	Always	Sometimes	Always	Never	Offline
258	20	Female	Unmarried	School or below	Student	Middle Class	Urban	7	8	13	Yes	No	No	No	Yes	Yes	No	No	No	Agree	Agree	Disagree	Agree	Agree	Agree	Agree	Agree	Agree	Never	Never	Sometimes	Sometimes	Always	Sometimes	Sometimes	Always	Sometimes	Always	Never	Offline
259	20	Female	Unmarried	School or below	Student	Middle Class	Urban	7	8	13	Yes	No	No	No	Yes	Yes	No	No	No	Agree	Agree	Disagree	Agree	Agree	Agree	Agree	Agree	Agree	Never	Never	Sometimes	Sometimes	Always	Sometimes	Sometimes	Always	Sometimes	Always	Never	Offline
260	21	Female	Unmarried	Bachelor	Student	Middle Class	Urban	8	9	16	Yes	No	No	Yes	Yes	Yes	No	No	No	Agree	Agree	Agree	Agree	Agree	Agree	Agree	Agree	Agree	Never	Never	Always	Never	Never	Never	Never	Always	Never	Never	Always	Online
261	21	Female	Unmarried	Bachelor	Student	Middle Class	Urban	8	9	14	Yes	No	No	Yes	Yes	Yes	No	No	No	Agree	Agree	Agree	Agree	Agree	Agree	Agree	Agree	Agree	Sometimes	Never	Never	Sometimes	Never	Never	Sometimes	Sometimes	Never	Never	Always	Online
262	21	Female	Unmarried	Bachelor	Student	Middle Class	Urban	6	8	9	No	No	No	Yes	Yes	No	No	No	No	Agree	Agree	Disagree	Agree	Agree	Agree	Agree	Agree	Agree	Sometimes	Never	Never	Never	Never	Sometimes	Never	Never	Never	Never	Sometimes	Online
263	21	Female	Unmarried	Bachelor	Student	Middle Class	Urban	5	6	3	Yes	Yes	No	Yes	Yes	Yes	Yes	No	Yes	Agree	Disagree	Agree	Disagree	Agree	Agree	Agree	Agree	Disagree	Sometimes	Always	Never	Never	Never	Sometimes	Never	Sometimes	Always	Always	Never	Online
264	21	Female	Unmarried	Bachelor	Student	Middle Class	Urban	8	9	14	Yes	No	No	Yes	Yes	Yes	No	No	No	Agree	Agree	Agree	Agree	Agree	Agree	Agree	Agree	Agree	Sometimes	Never	Never	Sometimes	Never	Never	Sometimes	Sometimes	Never	Never	Always	Online
265	21	Female	Unmarried	Bachelor	Student	Middle Class	Urban	8	9	16	Yes	No	No	Yes	Yes	Yes	No	No	No	Agree	Agree	Agree	Agree	Agree	Agree	Agree	Agree	Agree	Never	Never	Always	Never	Never	Never	Never	Always	Never	Never	Always	Online
266	21	Female	Unmarried	Bachelor	Student	Middle Class	Urban	8	9	14	Yes	No	No	Yes	Yes	Yes	No	No	No	Agree	Agree	Agree	Agree	Agree	Agree	Agree	Agree	Agree	Sometimes	Never	Never	Sometimes	Never	Never	Sometimes	Sometimes	Never	Never	Always	Online
267	21	Female	Unmarried	Bachelor	Student	Middle Class	Urban	6	8	9	No	No	No	Yes	Yes	No	No	No	No	Agree	Agree	Disagree	Agree	Agree	Agree	Agree	Agree	Agree	Sometimes	Never	Never	Never	Never	Sometimes	Never	Never	Never	Never	Sometimes	Online
268	21	Female	Unmarried	Bachelor	Student	Middle Class	Urban	5	6	3	Yes	Yes	No	Yes	Yes	Yes	Yes	No	Yes	Agree	Disagree	Agree	Disagree	Agree	Agree	Agree	Agree	Disagree	Sometimes	Always	Never	Never	Never	Sometimes	Never	Sometimes	Always	Always	Never	Online
269	21	Female	Unmarried	Bachelor	Student	Middle Class	Urban	8	9	14	Yes	No	No	Yes	Yes	Yes	No	No	No	Agree	Agree	Agree	Agree	Agree	Agree	Agree	Agree	Agree	Sometimes	Never	Never	Sometimes	Never	Never	Sometimes	Sometimes	Never	Never	Always	Online
270	21	Female	Unmarried	Bachelor	Student	Middle Class	Urban	8	9	16	Yes	No	No	Yes	Yes	Yes	No	No	No	Agree	Agree	Agree	Agree	Agree	Agree	Agree	Agree	Agree	Never	Never	Always	Never	Never	Never	Never	Always	Never	Never	Always	Online
271	21	Female	Unmarried	Bachelor	Student	Middle Class	Urban	8	9	14	Yes	No	No	Yes	Yes	Yes	No	No	No	Agree	Agree	Agree	Agree	Agree	Agree	Agree	Agree	Agree	Sometimes	Never	Never	Sometimes	Never	Never	Sometimes	Sometimes	Never	Never	Always	Online
272	21	Female	Unmarried	Bachelor	Student	Middle Class	Urban	6	8	9	No	No	No	Yes	Yes	No	No	No	No	Agree	Agree	Disagree	Agree	Agree	Agree	Agree	Agree	Agree	Sometimes	Never	Never	Never	Never	Sometimes	Never	Never	Never	Never	Sometimes	Online
273	21	Female	Unmarried	Bachelor	Student	Middle Class	Urban	5	6	3	Yes	Yes	No	Yes	Yes	Yes	Yes	No	Yes	Agree	Disagree	Agree	Disagree	Agree	Agree	Agree	Agree	Disagree	Sometimes	Always	Never	Never	Never	Sometimes	Never	Sometimes	Always	Always	Never	Online
274	21	Female	Unmarried	Bachelor	Student	Middle Class	Urban	8	9	14	Yes	No	No	Yes	Yes	Yes	No	No	No	Agree	Agree	Agree	Agree	Agree	Agree	Agree	Agree	Agree	Sometimes	Never	Never	Sometimes	Never	Never	Sometimes	Sometimes	Never	Never	Always	Online
275	21	Female	Unmarried	Bachelor	Student	Middle Class	Urban	8	9	16	Yes	No	No	Yes	Yes	Yes	No	No	No	Agree	Agree	Agree	Agree	Agree	Agree	Agree	Agree	Agree	Never	Never	Always	Never	Never	Never	Never	Always	Never	Never	Always	Online
276	21	Female	Unmarried	Bachelor	Student	Middle Class	Urban	8	9	14	Yes	No	No	Yes	Yes	Yes	No	No	No	Agree	Agree	Agree	Agree	Agree	Agree	Agree	Agree	Agree	Sometimes	Never	Never	Sometimes	Never	Never	Sometimes	Sometimes	Never	Never	Always	Online
277	21	Female	Unmarried	Bachelor	Student	Middle Class	Urban	6	8	9	No	No	No	Yes	Yes	No	No	No	No	Agree	Agree	Disagree	Agree	Agree	Agree	Agree	Agree	Agree	Sometimes	Never	Never	Never	Never	Sometimes	Never	Never	Never	Never	Sometimes	Online
278	21	Female	Unmarried	Bachelor	Student	Middle Class	Urban	5	6	3	Yes	Yes	No	Yes	Yes	Yes	Yes	No	Yes	Agree	Disagree	Agree	Disagree	Agree	Agree	Agree	Agree	Disagree	Sometimes	Always	Never	Never	Never	Sometimes	Never	Sometimes	Always	Always	Never	Online
279	21	Female	Unmarried	Bachelor	Student	Middle Class	Urban	8	9	14	Yes	No	No	Yes	Yes	Yes	No	No	No	Agree	Agree	Agree	Agree	Agree	Agree	Agree	Agree	Agree	Sometimes	Never	Never	Sometimes	Never	Never	Sometimes	Sometimes	Never	Never	Always	Online
280	21	Female	Unmarried	Bachelor	Student	Middle Class	Urban	8	9	16	Yes	No	No	Yes	Yes	Yes	No	No	No	Agree	Agree	Agree	Agree	Agree	Agree	Agree	Agree	Agree	Never	Never	Always	Never	Never	Never	Never	Always	Never	Never	Always	Online
281	21	Female	Unmarried	Bachelor	Student	Middle Class	Urban	8	9	14	Yes	No	No	Yes	Yes	Yes	No	No	No	Agree	Agree	Agree	Agree	Agree	Agree	Agree	Agree	Agree	Sometimes	Never	Never	Sometimes	Never	Never	Sometimes	Sometimes	Never	Never	Always	Online
282	21	Female	Unmarried	Bachelor	Student	Middle Class	Urban	6	8	9	No	No	No	Yes	Yes	No	No	No	No	Agree	Agree	Disagree	Agree	Agree	Agree	Agree	Agree	Agree	Sometimes	Never	Never	Never	Never	Sometimes	Never	Never	Never	Never	Sometimes	Online
283	21	Female	Unmarried	Bachelor	Student	Middle Class	Urban	5	6	3	Yes	Yes	No	Yes	Yes	Yes	Yes	No	Yes	Agree	Disagree	Agree	Disagree	Agree	Agree	Agree	Agree	Disagree	Sometimes	Always	Never	Never	Never	Sometimes	Never	Sometimes	Always	Always	Never	Online
284	21	Female	Unmarried	Bachelor	Student	Middle Class	Urban	8	9	14	Yes	No	No	Yes	Yes	Yes	No	No	No	Agree	Agree	Agree	Agree	Agree	Agree	Agree	Agree	Agree	Sometimes	Never	Never	Sometimes	Never	Never	Sometimes	Sometimes	Never	Never	Always	Online
285	21	Female	Unmarried	Bachelor	Student	Middle Class	Urban	8	9	16	Yes	No	No	Yes	Yes	Yes	No	No	No	Agree	Agree	Agree	Agree	Agree	Agree	Agree	Agree	Agree	Never	Never	Always	Never	Never	Never	Never	Always	Never	Never	Always	Online
286	21	Female	Unmarried	Bachelor	Student	Middle Class	Urban	8	9	14	Yes	No	No	Yes	Yes	Yes	No	No	No	Agree	Agree	Agree	Agree	Agree	Agree	Agree	Agree	Agree	Sometimes	Never	Never	Sometimes	Never	Never	Sometimes	Sometimes	Never	Never	Always	Online
287	21	Female	Unmarried	Bachelor	Student	Middle Class	Urban	6	8	9	No	No	No	Yes	Yes	No	No	No	No	Agree	Agree	Disagree	Agree	Agree	Agree	Agree	Agree	Agree	Sometimes	Never	Never	Never	Never	Sometimes	Never	Never	Never	Never	Sometimes	Online
288	21	Female	Unmarried	Bachelor	Student	Middle Class	Urban	5	6	3	Yes	Yes	No	Yes	Yes	Yes	Yes	No	Yes	Agree	Disagree	Agree	Disagree	Agree	Agree	Agree	Agree	Disagree	Sometimes	Always	Never	Never	Never	Sometimes	Never	Sometimes	Always	Always	Never	Online
289	21	Female	Unmarried	Bachelor	Student	Middle Class	Urban	8	9	14	Yes	No	No	Yes	Yes	Yes	No	No	No	Agree	Agree	Agree	Agree	Agree	Agree	Agree	Agree	Agree	Sometimes	Never	Never	Sometimes	Never	Never	Sometimes	Sometimes	Never	Never	Always	Online
290	22	Female	Unmarried	Bachelor	Student	Higher-middle Class	Urban	5	9	11	Yes	Yes	Yes	Yes	Yes	Yes	Yes	Yes	Yes	Agree	Agree	Agree	Agree	Agree	Agree	Agree	Agree	Agree	Sometimes	Sometimes	Sometimes	Sometimes	Sometimes	Sometimes	Sometimes	Sometimes	Sometimes	Sometimes	Sometimes	Online
291	22	Female	Unmarried	Bachelor	Student	Higher-middle Class	Urban	5	9	11	Yes	Yes	Yes	Yes	Yes	Yes	Yes	Yes	Yes	Agree	Agree	Agree	Agree	Agree	Agree	Agree	Agree	Agree	Sometimes	Sometimes	Sometimes	Sometimes	Sometimes	Sometimes	Sometimes	Sometimes	Sometimes	Sometimes	Sometimes	Online
292	22	Female	Unmarried	Bachelor	Student	Higher-middle Class	Urban	5	9	11	Yes	Yes	Yes	Yes	Yes	Yes	Yes	Yes	Yes	Agree	Agree	Agree	Agree	Agree	Agree	Agree	Agree	Agree	Sometimes	Sometimes	Sometimes	Sometimes	Sometimes	Sometimes	Sometimes	Sometimes	Sometimes	Sometimes	Sometimes	Online
293	22	Female	Unmarried	Bachelor	Student	Higher-middle Class	Urban	5	9	11	Yes	Yes	Yes	Yes	Yes	Yes	Yes	Yes	Yes	Agree	Agree	Agree	Agree	Agree	Agree	Agree	Agree	Agree	Sometimes	Sometimes	Sometimes	Sometimes	Sometimes	Sometimes	Sometimes	Sometimes	Sometimes	Sometimes	Sometimes	Online
294	22	Female	Unmarried	Bachelor	Student	Higher-middle Class	Urban	5	9	11	Yes	Yes	Yes	Yes	Yes	Yes	Yes	Yes	Yes	Agree	Agree	Agree	Agree	Agree	Agree	Agree	Agree	Agree	Sometimes	Sometimes	Sometimes	Sometimes	Sometimes	Sometimes	Sometimes	Sometimes	Sometimes	Sometimes	Sometimes	Online
295	22	Female	Unmarried	Bachelor	Student	Higher-middle Class	Urban	5	9	11	Yes	Yes	Yes	Yes	Yes	Yes	Yes	Yes	Yes	Agree	Agree	Agree	Agree	Agree	Agree	Agree	Agree	Agree	Sometimes	Sometimes	Sometimes	Sometimes	Sometimes	Sometimes	Sometimes	Sometimes	Sometimes	Sometimes	Sometimes	Online
296	22	Female	Unmarried	Bachelor	Student	Middle Class	Urban	7	8	14	Yes	Yes	Yes	Yes	Yes	Yes	No	No	Yes	Agree	Disagree	Agree	Agree	Agree	Agree	Agree	Agree	Agree	Sometimes	Never	Always	Never	Never	Never	Never	Sometimes	Never	Never	Always	Online
297	22	Female	Unmarried	Bachelor	Student	Middle Class	Urban	7	8	14	Yes	Yes	Yes	Yes	Yes	Yes	No	No	Yes	Agree	Disagree	Agree	Agree	Agree	Agree	Agree	Agree	Agree	Sometimes	Never	Always	Never	Never	Never	Never	Sometimes	Never	Never	Always	Online
298	22	Female	Unmarried	Bachelor	Student	Middle Class	Urban	7	8	14	Yes	Yes	Yes	Yes	Yes	Yes	No	No	Yes	Agree	Disagree	Agree	Agree	Agree	Agree	Agree	Agree	Agree	Sometimes	Never	Always	Never	Never	Never	Never	Sometimes	Never	Never	Always	Online
299	22	Female	Unmarried	Bachelor	Student	Middle Class	Urban	7	8	14	Yes	Yes	Yes	Yes	Yes	Yes	No	No	Yes	Agree	Disagree	Agree	Agree	Agree	Agree	Agree	Agree	Agree	Sometimes	Never	Always	Never	Never	Never	Never	Sometimes	Never	Never	Always	Online
300	22	Female	Unmarried	Bachelor	Student	Middle Class	Urban	7	8	14	Yes	Yes	Yes	Yes	Yes	Yes	No	No	Yes	Agree	Disagree	Agree	Agree	Agree	Agree	Agree	Agree	Agree	Sometimes	Never	Always	Never	Never	Never	Never	Sometimes	Never	Never	Always	Offline
301	22	Female	Unmarried	Bachelor	Student	Middle Class	Urban	7	8	14	Yes	Yes	Yes	Yes	Yes	Yes	No	No	Yes	Agree	Disagree	Agree	Agree	Agree	Agree	Agree	Agree	Agree	Sometimes	Never	Always	Never	Never	Never	Never	Sometimes	Never	Never	Always	Offline
302	22	Female	Unmarried	Bachelor	Student	Middle Class	Urban	7	8	14	Yes	Yes	Yes	Yes	Yes	Yes	No	No	Yes	Agree	Disagree	Agree	Agree	Agree	Agree	Agree	Agree	Agree	Sometimes	Never	Always	Never	Never	Never	Never	Sometimes	Never	Never	Always	Offline
303	22	Female	Unmarried	Bachelor	Student	Middle Class	Urban	7	8	14	Yes	Yes	Yes	Yes	Yes	Yes	No	No	Yes	Agree	Disagree	Agree	Agree	Agree	Agree	Agree	Agree	Agree	Sometimes	Never	Always	Never	Never	Never	Never	Sometimes	Never	Never	Always	Offline
304	22	Female	Unmarried	Bachelor	Student	Middle Class	Urban	7	8	14	Yes	Yes	Yes	Yes	Yes	Yes	No	No	Yes	Agree	Disagree	Agree	Agree	Agree	Agree	Agree	Agree	Agree	Sometimes	Never	Always	Never	Never	Never	Never	Sometimes	Never	Never	Always	Offline
305	22	Female	Unmarried	Bachelor	Student	Middle Class	Urban	7	8	14	Yes	Yes	Yes	Yes	Yes	Yes	No	No	Yes	Agree	Disagree	Agree	Agree	Agree	Agree	Agree	Agree	Agree	Sometimes	Never	Always	Never	Never	Never	Never	Sometimes	Never	Never	Always	Offline
306	22	Female	Unmarried	Bachelor	Student	Middle Class	Urban	7	8	14	Yes	Yes	Yes	Yes	Yes	Yes	No	No	Yes	Agree	Disagree	Agree	Agree	Agree	Agree	Agree	Agree	Agree	Sometimes	Never	Always	Never	Never	Never	Never	Sometimes	Never	Never	Always	Offline
307	22	Female	Unmarried	Bachelor	Student	Middle Class	Urban	7	8	14	Yes	Yes	Yes	Yes	Yes	Yes	No	No	Yes	Agree	Disagree	Agree	Agree	Agree	Agree	Agree	Agree	Agree	Sometimes	Never	Always	Never	Never	Never	Never	Sometimes	Never	Never	Always	Offline
308	22	Female	Unmarried	Bachelor	Student	Middle Class	Urban	7	8	14	Yes	Yes	Yes	Yes	Yes	Yes	No	No	Yes	Agree	Disagree	Agree	Agree	Agree	Agree	Agree	Agree	Agree	Sometimes	Never	Always	Never	Never	Never	Never	Sometimes	Never	Never	Always	Offline
309	22	Female	Unmarried	Bachelor	Student	Middle Class	Urban	7	8	14	Yes	Yes	Yes	Yes	Yes	Yes	No	No	Yes	Agree	Disagree	Agree	Agree	Agree	Agree	Agree	Agree	Agree	Sometimes	Never	Always	Never	Never	Never	Never	Sometimes	Never	Never	Always	Offline
310	22	Female	Unmarried	Bachelor	Student	Middle Class	Urban	7	8	14	Yes	Yes	Yes	Yes	Yes	Yes	No	No	Yes	Agree	Disagree	Agree	Agree	Agree	Agree	Agree	Agree	Agree	Sometimes	Never	Always	Never	Never	Never	Never	Sometimes	Never	Never	Always	Offline
311	22	Female	Unmarried	Bachelor	Student	Middle Class	Urban	7	8	14	Yes	Yes	Yes	Yes	Yes	Yes	No	No	Yes	Agree	Disagree	Agree	Agree	Agree	Agree	Agree	Agree	Agree	Sometimes	Never	Always	Never	Never	Never	Never	Sometimes	Never	Never	Always	Offline
312	22	Female	Unmarried	Bachelor	Student	Middle Class	Urban	7	8	14	Yes	Yes	Yes	Yes	Yes	Yes	No	No	Yes	Agree	Disagree	Agree	Agree	Agree	Agree	Agree	Agree	Agree	Sometimes	Never	Always	Never	Never	Never	Never	Sometimes	Never	Never	Always	Offline
313	22	Female	Unmarried	Bachelor	Student	Middle Class	Urban	7	8	14	Yes	Yes	Yes	Yes	Yes	Yes	No	No	Yes	Agree	Disagree	Agree	Agree	Agree	Agree	Agree	Agree	Agree	Sometimes	Never	Always	Never	Never	Never	Never	Sometimes	Never	Never	Always	Offline
314	22	Female	Unmarried	Bachelor	Student	Middle Class	Urban	7	8	14	Yes	Yes	Yes	Yes	Yes	Yes	No	No	Yes	Agree	Disagree	Agree	Agree	Agree	Agree	Agree	Agree	Agree	Sometimes	Never	Always	Never	Never	Never	Never	Sometimes	Never	Never	Always	Offline
315	22	Female	Unmarried	Bachelor	Student	Middle Class	Urban	7	8	14	Yes	Yes	Yes	Yes	Yes	Yes	No	No	Yes	Agree	Disagree	Agree	Agree	Agree	Agree	Agree	Agree	Agree	Sometimes	Never	Always	Never	Never	Never	Never	Sometimes	Never	Never	Always	Offline
316	22	Female	Unmarried	Bachelor	Student	Middle Class	Urban	7	8	14	Yes	Yes	Yes	Yes	Yes	Yes	No	No	Yes	Agree	Disagree	Agree	Agree	Agree	Agree	Agree	Agree	Agree	Sometimes	Never	Always	Never	Never	Never	Never	Sometimes	Never	Never	Always	Offline
317	22	Female	Unmarried	Bachelor	Student	Middle Class	Urban	7	8	14	Yes	Yes	Yes	Yes	Yes	Yes	No	No	Yes	Agree	Disagree	Agree	Agree	Agree	Agree	Agree	Agree	Agree	Sometimes	Never	Always	Never	Never	Never	Never	Sometimes	Never	Never	Always	Offline
318	22	Female	Unmarried	Bachelor	Student	Middle Class	Urban	7	8	14	Yes	Yes	Yes	Yes	Yes	Yes	No	No	Yes	Agree	Disagree	Agree	Agree	Agree	Agree	Agree	Agree	Agree	Sometimes	Never	Always	Never	Never	Never	Never	Sometimes	Never	Never	Always	Offline
319	22	Female	Unmarried	Bachelor	Student	Middle Class	Urban	7	8	14	Yes	Yes	Yes	Yes	Yes	Yes	No	No	Yes	Agree	Disagree	Agree	Agree	Agree	Agree	Agree	Agree	Agree	Sometimes	Never	Always	Never	Never	Never	Never	Sometimes	Never	Never	Always	Offline
320	22	Female	Unmarried	Bachelor	Student	Middle Class	Urban	7	8	14	Yes	Yes	Yes	Yes	Yes	Yes	No	No	Yes	Agree	Disagree	Agree	Agree	Agree	Agree	Agree	Agree	Agree	Sometimes	Never	Always	Never	Never	Never	Never	Sometimes	Never	Never	Always	Offline
321	22	Female	Unmarried	Bachelor	Student	Middle Class	Urban	7	8	14	Yes	Yes	Yes	Yes	Yes	Yes	No	No	Yes	Agree	Disagree	Agree	Agree	Agree	Agree	Agree	Agree	Agree	Sometimes	Never	Always	Never	Never	Never	Never	Sometimes	Never	Never	Always	Offline
322	22	Female	Unmarried	Bachelor	Student	Middle Class	Urban	7	8	14	Yes	Yes	Yes	Yes	Yes	Yes	No	No	Yes	Agree	Disagree	Agree	Agree	Agree	Agree	Agree	Agree	Agree	Sometimes	Never	Always	Never	Never	Never	Never	Sometimes	Never	Never	Always	Offline
323	22	Female	Unmarried	Bachelor	Student	Middle Class	Urban	7	8	14	Yes	Yes	Yes	Yes	Yes	Yes	No	No	Yes	Agree	Disagree	Agree	Agree	Agree	Agree	Agree	Agree	Agree	Sometimes	Never	Always	Never	Never	Never	Never	Sometimes	Never	Never	Always	Offline
324	22	Female	Unmarried	Bachelor	Student	Middle Class	Urban	7	8	14	Yes	Yes	Yes	Yes	Yes	Yes	No	No	Yes	Agree	Disagree	Agree	Agree	Agree	Agree	Agree	Agree	Agree	Sometimes	Never	Always	Never	Never	Never	Never	Sometimes	Never	Never	Always	Offline
325	22	Female	Unmarried	Bachelor	Student	Middle Class	Urban	7	8	14	Yes	Yes	Yes	Yes	Yes	Yes	No	No	Yes	Agree	Disagree	Agree	Agree	Agree	Agree	Agree	Agree	Agree	Sometimes	Never	Always	Never	Never	Never	Never	Sometimes	Never	Never	Always	Offline
326	23	Male	Unmarried	Bachelor	Unemployed	Lower-middle class	Urban	7	9	10	No	No	Yes	No	Yes	Yes	No	No	No	Agree	Agree	Agree	Agree	Agree	Agree	Agree	Agree	Agree	Sometimes	Sometimes	Sometimes	Never	Sometimes	Sometimes	Sometimes	Sometimes	Sometimes	Always	Always	Offline
327	23	Male	Unmarried	Bachelor	Unemployed	Lower-middle class	Urban	7	9	10	No	No	Yes	No	Yes	Yes	No	No	No	Agree	Agree	Agree	Agree	Agree	Agree	Agree	Agree	Agree	Sometimes	Sometimes	Sometimes	Never	Sometimes	Sometimes	Sometimes	Sometimes	Sometimes	Always	Always	Offline
328	23	Male	Unmarried	Bachelor	Unemployed	Lower-middle class	Urban	7	9	10	No	No	Yes	No	Yes	Yes	No	No	No	Agree	Agree	Agree	Agree	Agree	Agree	Agree	Agree	Agree	Sometimes	Sometimes	Sometimes	Never	Sometimes	Sometimes	Sometimes	Sometimes	Sometimes	Always	Always	Offline
329	23	Male	Unmarried	Bachelor	Unemployed	Lower-middle class	Urban	7	9	10	No	No	Yes	No	Yes	Yes	No	No	No	Agree	Agree	Agree	Agree	Agree	Agree	Agree	Agree	Agree	Sometimes	Sometimes	Sometimes	Never	Sometimes	Sometimes	Sometimes	Sometimes	Sometimes	Always	Always	Offline
330	23	Male	Unmarried	Bachelor	Unemployed	Lower-middle class	Urban	7	9	10	No	No	Yes	No	Yes	Yes	No	No	No	Agree	Agree	Agree	Agree	Agree	Agree	Agree	Agree	Agree	Sometimes	Sometimes	Sometimes	Never	Sometimes	Sometimes	Sometimes	Sometimes	Sometimes	Always	Always	Offline
331	23	Male	Unmarried	Bachelor	Unemployed	Lower-middle class	Urban	7	9	10	No	No	Yes	No	Yes	Yes	No	No	No	Agree	Agree	Agree	Agree	Agree	Agree	Agree	Agree	Agree	Sometimes	Sometimes	Sometimes	Never	Sometimes	Sometimes	Sometimes	Sometimes	Sometimes	Always	Always	Offline
332	23	Female	Married	Bachelor	Student	Higher-middle Class	Urban	8	9	13	Yes	No	Yes	Yes	Yes	Yes	No	No	Yes	Agree	Agree	Agree	Agree	Agree	Agree	Agree	Agree	Agree	Sometimes	Never	Sometimes	Sometimes	Sometimes	Sometimes	Sometimes	Sometimes	Never	Sometimes	Sometimes	Offline
333	23	Female	Married	Bachelor	Student	Higher-middle Class	Urban	6	9	17	Yes	Yes	No	Yes	Yes	Yes	Yes	No	No	Agree	Agree	Agree	Agree	Agree	Agree	Agree	Agree	Agree	Never	Never	Never	Sometimes	Sometimes	Never	Sometimes	Always	Never	Never	Always	Offline
334	23	Female	Married	Bachelor	Student	Higher-middle Class	Urban	6	9	17	Yes	Yes	No	Yes	Yes	Yes	Yes	No	No	Agree	Agree	Agree	Agree	Agree	Agree	Agree	Agree	Agree	Never	Never	Never	Sometimes	Sometimes	Never	Sometimes	Always	Never	Never	Always	Offline
335	23	Female	Married	Bachelor	Student	Higher-middle Class	Urban	6	9	17	Yes	Yes	No	Yes	Yes	Yes	Yes	No	No	Agree	Agree	Agree	Agree	Agree	Agree	Agree	Agree	Agree	Never	Never	Never	Sometimes	Sometimes	Never	Sometimes	Always	Never	Never	Always	Offline
336	23	Female	Married	Bachelor	Student	Higher-middle Class	Urban	6	9	17	Yes	Yes	No	Yes	Yes	Yes	Yes	No	No	Agree	Agree	Agree	Agree	Agree	Agree	Agree	Agree	Agree	Never	Never	Never	Sometimes	Sometimes	Never	Sometimes	Always	Never	Never	Always	Offline
337	23	Female	Married	Bachelor	Student	Higher-middle Class	Urban	6	9	17	Yes	Yes	No	Yes	Yes	Yes	Yes	No	No	Agree	Agree	Agree	Agree	Agree	Agree	Agree	Agree	Agree	Never	Never	Never	Sometimes	Sometimes	Never	Sometimes	Always	Never	Never	Always	Offline
338	23	Female	Married	Bachelor	Student	Higher-middle Class	Urban	6	9	17	Yes	Yes	No	Yes	Yes	Yes	Yes	No	No	Agree	Agree	Agree	Agree	Agree	Agree	Agree	Agree	Agree	Never	Never	Never	Sometimes	Sometimes	Never	Sometimes	Always	Never	Never	Always	Offline
339	23	Female	Married	Bachelor	Student	Higher-middle Class	Urban	6	9	17	Yes	Yes	No	Yes	Yes	Yes	Yes	No	No	Agree	Agree	Agree	Agree	Agree	Agree	Agree	Agree	Agree	Never	Never	Never	Sometimes	Sometimes	Never	Sometimes	Always	Never	Never	Always	Offline
340	23	Female	Married	Bachelor	Student	Higher-middle Class	Urban	8	9	13	Yes	No	Yes	Yes	Yes	Yes	No	No	Yes	Agree	Agree	Agree	Agree	Agree	Agree	Agree	Agree	Agree	Sometimes	Never	Sometimes	Sometimes	Sometimes	Sometimes	Sometimes	Sometimes	Never	Sometimes	Sometimes	Offline
341	23	Female	Married	Bachelor	Student	Higher-middle Class	Urban	6	9	17	Yes	Yes	No	Yes	Yes	Yes	Yes	No	No	Agree	Agree	Agree	Agree	Agree	Agree	Agree	Agree	Agree	Never	Never	Never	Sometimes	Sometimes	Never	Sometimes	Always	Never	Never	Always	Offline
342	23	Female	Married	Bachelor	Student	Higher-middle Class	Urban	6	9	17	Yes	Yes	No	Yes	Yes	Yes	Yes	No	No	Agree	Agree	Agree	Agree	Agree	Agree	Agree	Agree	Agree	Never	Never	Never	Sometimes	Sometimes	Never	Sometimes	Always	Never	Never	Always	Offline
343	23	Female	Married	Bachelor	Student	Higher-middle Class	Urban	6	9	17	Yes	Yes	No	Yes	Yes	Yes	Yes	No	No	Agree	Agree	Agree	Agree	Agree	Agree	Agree	Agree	Agree	Never	Never	Never	Sometimes	Sometimes	Never	Sometimes	Always	Never	Never	Always	Offline
344	23	Female	Married	Bachelor	Student	Higher-middle Class	Urban	6	9	17	Yes	Yes	No	Yes	Yes	Yes	Yes	No	No	Agree	Agree	Agree	Agree	Agree	Agree	Agree	Agree	Agree	Never	Never	Never	Sometimes	Sometimes	Never	Sometimes	Always	Never	Never	Always	Offline
345	23	Female	Married	Bachelor	Student	Higher-middle Class	Urban	6	9	17	Yes	Yes	No	Yes	Yes	Yes	Yes	No	No	Agree	Agree	Agree	Agree	Agree	Agree	Agree	Agree	Agree	Never	Never	Never	Sometimes	Sometimes	Never	Sometimes	Always	Never	Never	Always	Offline
346	23	Female	Married	Bachelor	Student	Higher-middle Class	Urban	6	9	17	Yes	Yes	No	Yes	Yes	Yes	Yes	No	No	Agree	Agree	Agree	Agree	Agree	Agree	Agree	Agree	Agree	Never	Never	Never	Sometimes	Sometimes	Never	Sometimes	Always	Never	Never	Always	Offline
347	23	Female	Married	Bachelor	Student	Higher-middle Class	Urban	8	9	13	Yes	No	Yes	Yes	Yes	Yes	No	No	Yes	Agree	Agree	Agree	Agree	Agree	Agree	Agree	Agree	Agree	Sometimes	Never	Sometimes	Sometimes	Sometimes	Sometimes	Sometimes	Sometimes	Never	Sometimes	Sometimes	Offline
348	23	Female	Married	Bachelor	Student	Higher-middle Class	Urban	6	9	17	Yes	Yes	No	Yes	Yes	Yes	Yes	No	No	Agree	Agree	Agree	Agree	Agree	Agree	Agree	Agree	Agree	Never	Never	Never	Sometimes	Sometimes	Never	Sometimes	Always	Never	Never	Always	Offline
349	23	Female	Married	Bachelor	Student	Higher-middle Class	Urban	6	9	17	Yes	Yes	No	Yes	Yes	Yes	Yes	No	No	Agree	Agree	Agree	Agree	Agree	Agree	Agree	Agree	Agree	Never	Never	Never	Sometimes	Sometimes	Never	Sometimes	Always	Never	Never	Always	Offline
350	23	Female	Married	Bachelor	Student	Higher-middle Class	Urban	6	9	17	Yes	Yes	No	Yes	Yes	Yes	Yes	No	No	Agree	Agree	Agree	Agree	Agree	Agree	Agree	Agree	Agree	Never	Never	Never	Sometimes	Sometimes	Never	Sometimes	Always	Never	Never	Always	Offline
351	23	Female	Married	Bachelor	Student	Higher-middle Class	Urban	6	9	17	Yes	Yes	No	Yes	Yes	Yes	Yes	No	No	Agree	Agree	Agree	Agree	Agree	Agree	Agree	Agree	Agree	Never	Never	Never	Sometimes	Sometimes	Never	Sometimes	Always	Never	Never	Always	Offline
352	23	Female	Married	Bachelor	Student	Higher-middle Class	Urban	6	9	17	Yes	Yes	No	Yes	Yes	Yes	Yes	No	No	Agree	Agree	Agree	Agree	Agree	Agree	Agree	Agree	Agree	Never	Never	Never	Sometimes	Sometimes	Never	Sometimes	Always	Never	Never	Always	Offline
353	23	Female	Married	Bachelor	Student	Higher-middle Class	Urban	6	9	17	Yes	Yes	No	Yes	Yes	Yes	Yes	No	No	Agree	Agree	Agree	Agree	Agree	Agree	Agree	Agree	Agree	Never	Never	Never	Sometimes	Sometimes	Never	Sometimes	Always	Never	Never	Always	Offline
354	23	Female	Married	Bachelor	Student	Higher-middle Class	Urban	8	9	13	Yes	No	Yes	Yes	Yes	Yes	No	No	Yes	Agree	Agree	Agree	Agree	Agree	Agree	Agree	Agree	Agree	Sometimes	Never	Sometimes	Sometimes	Sometimes	Sometimes	Sometimes	Sometimes	Never	Sometimes	Sometimes	Offline
355	23	Female	Married	Bachelor	Student	Higher-middle Class	Urban	6	9	17	Yes	Yes	No	Yes	Yes	Yes	Yes	No	No	Agree	Agree	Agree	Agree	Agree	Agree	Agree	Agree	Agree	Never	Never	Never	Sometimes	Sometimes	Never	Sometimes	Always	Never	Never	Always	Offline
356	23	Female	Married	Bachelor	Student	Higher-middle Class	Urban	6	9	17	Yes	Yes	No	Yes	Yes	Yes	Yes	No	No	Agree	Agree	Agree	Agree	Agree	Agree	Agree	Agree	Agree	Never	Never	Never	Sometimes	Sometimes	Never	Sometimes	Always	Never	Never	Always	Offline
357	23	Female	Married	Bachelor	Student	Higher-middle Class	Urban	6	9	17	Yes	Yes	No	Yes	Yes	Yes	Yes	No	No	Agree	Agree	Agree	Agree	Agree	Agree	Agree	Agree	Agree	Never	Never	Never	Sometimes	Sometimes	Never	Sometimes	Always	Never	Never	Always	Offline
358	23	Female	Married	Bachelor	Student	Higher-middle Class	Urban	6	9	17	Yes	Yes	No	Yes	Yes	Yes	Yes	No	No	Agree	Agree	Agree	Agree	Agree	Agree	Agree	Agree	Agree	Never	Never	Never	Sometimes	Sometimes	Never	Sometimes	Always	Never	Never	Always	Offline
359	23	Female	Married	Bachelor	Student	Higher-middle Class	Urban	6	9	17	Yes	Yes	No	Yes	Yes	Yes	Yes	No	No	Agree	Agree	Agree	Agree	Agree	Agree	Agree	Agree	Agree	Never	Never	Never	Sometimes	Sometimes	Never	Sometimes	Always	Never	Never	Always	Offline
360	23	Female	Married	Bachelor	Student	Higher-middle Class	Urban	6	9	17	Yes	Yes	No	Yes	Yes	Yes	Yes	No	No	Agree	Agree	Agree	Agree	Agree	Agree	Agree	Agree	Agree	Never	Never	Never	Sometimes	Sometimes	Never	Sometimes	Always	Never	Never	Always	Offline
361	23	Female	Married	Bachelor	Student	Higher-middle Class	Urban	8	9	13	Yes	No	Yes	Yes	Yes	Yes	No	No	Yes	Agree	Agree	Agree	Agree	Agree	Agree	Agree	Agree	Agree	Sometimes	Never	Sometimes	Sometimes	Sometimes	Sometimes	Sometimes	Sometimes	Never	Sometimes	Sometimes	Offline
362	23	Female	Married	Bachelor	Student	Higher-middle Class	Urban	6	9	17	Yes	Yes	No	Yes	Yes	Yes	Yes	No	No	Agree	Agree	Agree	Agree	Agree	Agree	Agree	Agree	Agree	Never	Never	Never	Sometimes	Sometimes	Never	Sometimes	Always	Never	Never	Always	Offline
363	23	Female	Married	Bachelor	Student	Higher-middle Class	Urban	6	9	17	Yes	Yes	No	Yes	Yes	Yes	Yes	No	No	Agree	Agree	Agree	Agree	Agree	Agree	Agree	Agree	Agree	Never	Never	Never	Sometimes	Sometimes	Never	Sometimes	Always	Never	Never	Always	Offline
364	23	Female	Married	Bachelor	Student	Higher-middle Class	Urban	6	9	17	Yes	Yes	No	Yes	Yes	Yes	Yes	No	No	Agree	Agree	Agree	Agree	Agree	Agree	Agree	Agree	Agree	Never	Never	Never	Sometimes	Sometimes	Never	Sometimes	Always	Never	Never	Always	Offline
365	23	Female	Married	Bachelor	Student	Higher-middle Class	Urban	6	9	17	Yes	Yes	No	Yes	Yes	Yes	Yes	No	No	Agree	Agree	Agree	Agree	Agree	Agree	Agree	Agree	Agree	Never	Never	Never	Sometimes	Sometimes	Never	Sometimes	Always	Never	Never	Always	Offline
366	23	Female	Married	Bachelor	Student	Higher-middle Class	Urban	6	9	17	Yes	Yes	No	Yes	Yes	Yes	Yes	No	No	Agree	Agree	Agree	Agree	Agree	Agree	Agree	Agree	Agree	Never	Never	Never	Sometimes	Sometimes	Never	Sometimes	Always	Never	Never	Always	Offline
367	23	Female	Married	Bachelor	Student	Higher-middle Class	Urban	6	9	17	Yes	Yes	No	Yes	Yes	Yes	Yes	No	No	Agree	Agree	Agree	Agree	Agree	Agree	Agree	Agree	Agree	Never	Never	Never	Sometimes	Sometimes	Never	Sometimes	Always	Never	Never	Always	Offline
368	23	Female	Married	Bachelor	Student	Higher-middle Class	Urban	8	9	13	Yes	No	Yes	Yes	Yes	Yes	No	No	Yes	Agree	Agree	Agree	Agree	Agree	Agree	Agree	Agree	Agree	Sometimes	Never	Sometimes	Sometimes	Sometimes	Sometimes	Sometimes	Sometimes	Never	Sometimes	Sometimes	Offline
369	23	Female	Married	Bachelor	Student	Higher-middle Class	Urban	6	9	17	Yes	Yes	No	Yes	Yes	Yes	Yes	No	No	Agree	Agree	Agree	Agree	Agree	Agree	Agree	Agree	Agree	Never	Never	Never	Sometimes	Sometimes	Never	Sometimes	Always	Never	Never	Always	Offline
370	23	Female	Married	Bachelor	Student	Higher-middle Class	Urban	6	9	17	Yes	Yes	No	Yes	Yes	Yes	Yes	No	No	Agree	Agree	Agree	Agree	Agree	Agree	Agree	Agree	Agree	Never	Never	Never	Sometimes	Sometimes	Never	Sometimes	Always	Never	Never	Always	Offline
371	23	Female	Married	Bachelor	Student	Higher-middle Class	Urban	6	9	17	Yes	Yes	No	Yes	Yes	Yes	Yes	No	No	Agree	Agree	Agree	Agree	Agree	Agree	Agree	Agree	Agree	Never	Never	Never	Sometimes	Sometimes	Never	Sometimes	Always	Never	Never	Always	Offline
372	23	Female	Married	Bachelor	Student	Higher-middle Class	Urban	6	9	17	Yes	Yes	No	Yes	Yes	Yes	Yes	No	No	Agree	Agree	Agree	Agree	Agree	Agree	Agree	Agree	Agree	Never	Never	Never	Sometimes	Sometimes	Never	Sometimes	Always	Never	Never	Always	Offline
373	23	Female	Married	Bachelor	Student	Higher-middle Class	Urban	6	9	17	Yes	Yes	No	Yes	Yes	Yes	Yes	No	No	Agree	Agree	Agree	Agree	Agree	Agree	Agree	Agree	Agree	Never	Never	Never	Sometimes	Sometimes	Never	Sometimes	Always	Never	Never	Always	Offline
374	23	Female	Married	Bachelor	Student	Higher-middle Class	Urban	6	9	17	Yes	Yes	No	Yes	Yes	Yes	Yes	No	No	Agree	Agree	Agree	Agree	Agree	Agree	Agree	Agree	Agree	Never	Never	Never	Sometimes	Sometimes	Never	Sometimes	Always	Never	Never	Always	Offline
375	23	Female	Married	Bachelor	Student	Middle Class	Urban	6	9	14	Yes	Yes	Yes	Yes	Yes	No	Yes	No	No	Agree	Agree	Agree	Agree	Agree	Agree	Agree	Agree	Agree	Sometimes	Sometimes	Always	Sometimes	Sometimes	Sometimes	Never	Always	Never	Never	Sometimes	Offline
376	23	Female	Married	Bachelor	Student	Middle Class	Urban	7	9	17	Yes	Yes	Yes	Yes	Yes	No	No	No	No	Agree	Agree	Agree	Agree	Agree	Agree	Agree	Agree	Agree	Never	Never	Sometimes	Sometimes	Sometimes	Sometimes	Sometimes	Always	Never	Never	Always	Offline
377	23	Female	Married	Bachelor	Student	Middle Class	Urban	6	9	14	Yes	Yes	Yes	Yes	Yes	No	Yes	No	No	Agree	Agree	Agree	Agree	Agree	Agree	Agree	Agree	Agree	Sometimes	Sometimes	Always	Sometimes	Sometimes	Sometimes	Never	Always	Never	Never	Sometimes	Offline
378	23	Female	Married	Bachelor	Student	Middle Class	Urban	7	9	17	Yes	Yes	Yes	Yes	Yes	No	No	No	No	Agree	Agree	Agree	Agree	Agree	Agree	Agree	Agree	Agree	Never	Never	Sometimes	Sometimes	Sometimes	Sometimes	Sometimes	Always	Never	Never	Always	Offline
379	23	Female	Married	Bachelor	Student	Middle Class	Urban	6	9	14	Yes	Yes	Yes	Yes	Yes	No	Yes	No	No	Agree	Agree	Agree	Agree	Agree	Agree	Agree	Agree	Agree	Sometimes	Sometimes	Always	Sometimes	Sometimes	Sometimes	Never	Always	Never	Never	Sometimes	Offline
380	23	Female	Married	Bachelor	Student	Middle Class	Urban	7	9	17	Yes	Yes	Yes	Yes	Yes	No	No	No	No	Agree	Agree	Agree	Agree	Agree	Agree	Agree	Agree	Agree	Never	Never	Sometimes	Sometimes	Sometimes	Sometimes	Sometimes	Always	Never	Never	Always	Offline
381	23	Female	Married	Bachelor	Student	Middle Class	Urban	6	9	14	Yes	Yes	Yes	Yes	Yes	No	Yes	No	No	Agree	Agree	Agree	Agree	Agree	Agree	Agree	Agree	Agree	Sometimes	Sometimes	Always	Sometimes	Sometimes	Sometimes	Never	Always	Never	Never	Sometimes	Offline
382	23	Female	Married	Bachelor	Student	Middle Class	Urban	7	9	17	Yes	Yes	Yes	Yes	Yes	No	No	No	No	Agree	Agree	Agree	Agree	Agree	Agree	Agree	Agree	Agree	Never	Never	Sometimes	Sometimes	Sometimes	Sometimes	Sometimes	Always	Never	Never	Always	Offline
383	23	Female	Married	Bachelor	Student	Middle Class	Urban	6	9	14	Yes	Yes	Yes	Yes	Yes	No	Yes	No	No	Agree	Agree	Agree	Agree	Agree	Agree	Agree	Agree	Agree	Sometimes	Sometimes	Always	Sometimes	Sometimes	Sometimes	Never	Always	Never	Never	Sometimes	Offline
384	23	Female	Married	Bachelor	Student	Middle Class	Urban	7	9	17	Yes	Yes	Yes	Yes	Yes	No	No	No	No	Agree	Agree	Agree	Agree	Agree	Agree	Agree	Agree	Agree	Never	Never	Sometimes	Sometimes	Sometimes	Sometimes	Sometimes	Always	Never	Never	Always	Offline
385	23	Female	Married	Bachelor	Student	Middle Class	Urban	6	9	14	Yes	Yes	Yes	Yes	Yes	No	Yes	No	No	Agree	Agree	Agree	Agree	Agree	Agree	Agree	Agree	Agree	Sometimes	Sometimes	Always	Sometimes	Sometimes	Sometimes	Never	Always	Never	Never	Sometimes	Offline
386	23	Female	Married	Bachelor	Student	Middle Class	Urban	7	9	17	Yes	Yes	Yes	Yes	Yes	No	No	No	No	Agree	Agree	Agree	Agree	Agree	Agree	Agree	Agree	Agree	Never	Never	Sometimes	Sometimes	Sometimes	Sometimes	Sometimes	Always	Never	Never	Always	Offline
387	23	Male	Unmarried	Bachelor	Student	Higher-middle Class	Urban	8	9	11	Yes	Yes	Yes	Yes	Yes	Yes	No	No	No	Agree	Agree	Agree	Agree	Agree	Agree	Agree	Agree	Agree	Sometimes	Sometimes	Never	Never	Sometimes	Never	Never	Sometimes	Never	Never	Sometimes	Offline
388	23	Male	Unmarried	Bachelor	Student	Higher-middle Class	Urban	8	9	11	Yes	Yes	Yes	Yes	Yes	Yes	No	No	No	Agree	Agree	Agree	Agree	Agree	Agree	Agree	Agree	Agree	Sometimes	Sometimes	Never	Never	Sometimes	Never	Never	Sometimes	Never	Never	Sometimes	Offline
389	23	Male	Unmarried	Bachelor	Student	Higher-middle Class	Urban	8	9	11	Yes	Yes	Yes	Yes	Yes	Yes	No	No	No	Agree	Agree	Agree	Agree	Agree	Agree	Agree	Agree	Agree	Sometimes	Sometimes	Never	Never	Sometimes	Never	Never	Sometimes	Never	Never	Sometimes	Offline
390	23	Male	Unmarried	Bachelor	Student	Higher-middle Class	Urban	8	9	11	Yes	Yes	Yes	Yes	Yes	Yes	No	No	No	Agree	Agree	Agree	Agree	Agree	Agree	Agree	Agree	Agree	Sometimes	Sometimes	Never	Never	Sometimes	Never	Never	Sometimes	Never	Never	Sometimes	Offline
391	23	Male	Unmarried	Bachelor	Student	Higher-middle Class	Urban	8	9	11	Yes	Yes	Yes	Yes	Yes	Yes	No	No	No	Agree	Agree	Agree	Agree	Agree	Agree	Agree	Agree	Agree	Sometimes	Sometimes	Never	Never	Sometimes	Never	Never	Sometimes	Never	Never	Sometimes	Offline
392	23	Male	Unmarried	Bachelor	Student	Higher-middle Class	Urban	8	9	11	Yes	Yes	Yes	Yes	Yes	Yes	No	No	No	Agree	Agree	Agree	Agree	Agree	Agree	Agree	Agree	Agree	Sometimes	Sometimes	Never	Never	Sometimes	Never	Never	Sometimes	Never	Never	Sometimes	Offline
393	23	Female	Unmarried	Bachelor	Student	Middle Class	Urban	8	8	12	Yes	No	Yes	Yes	Yes	No	No	No	No	Agree	Disagree	Agree	Agree	Agree	Agree	Agree	Agree	Agree	Never	Never	Never	Never	Never	Never	Never	Never	Never	Never	Always	Offline
394	23	Female	Unmarried	Bachelor	Student	Middle Class	Urban	8	8	12	Yes	No	Yes	Yes	Yes	No	No	No	No	Agree	Disagree	Agree	Agree	Agree	Agree	Agree	Agree	Agree	Never	Never	Never	Never	Never	Never	Never	Never	Never	Never	Always	Offline
395	23	Female	Unmarried	Bachelor	Student	Middle Class	Urban	8	8	12	Yes	No	Yes	Yes	Yes	No	No	No	No	Agree	Disagree	Agree	Agree	Agree	Agree	Agree	Agree	Agree	Never	Never	Never	Never	Never	Never	Never	Never	Never	Never	Always	Offline
396	23	Female	Unmarried	Bachelor	Student	Middle Class	Urban	8	8	12	Yes	No	Yes	Yes	Yes	No	No	No	No	Agree	Disagree	Agree	Agree	Agree	Agree	Agree	Agree	Agree	Never	Never	Never	Never	Never	Never	Never	Never	Never	Never	Always	Offline
397	23	Female	Unmarried	Bachelor	Student	Middle Class	Urban	8	8	12	Yes	No	Yes	Yes	Yes	No	No	No	No	Agree	Disagree	Agree	Agree	Agree	Agree	Agree	Agree	Agree	Never	Never	Never	Never	Never	Never	Never	Never	Never	Never	Always	Offline
398	23	Female	Unmarried	Bachelor	Student	Middle Class	Urban	8	8	12	Yes	No	Yes	Yes	Yes	No	No	No	No	Agree	Disagree	Agree	Agree	Agree	Agree	Agree	Agree	Agree	Never	Never	Never	Never	Never	Never	Never	Never	Never	Never	Always	Offline
399	23	Female	Unmarried	Bachelor	Student	Middle Class	Urban	8	8	12	Yes	No	Yes	Yes	Yes	No	No	No	No	Agree	Disagree	Agree	Agree	Agree	Agree	Agree	Agree	Agree	Never	Never	Never	Never	Never	Never	Never	Never	Never	Never	Always	Offline
400	23	Female	Unmarried	Bachelor	Student	Middle Class	Urban	8	8	12	Yes	No	Yes	Yes	Yes	No	No	No	No	Agree	Disagree	Agree	Agree	Agree	Agree	Agree	Agree	Agree	Never	Never	Never	Never	Never	Never	Never	Never	Never	Never	Always	Offline
401	23	Female	Unmarried	Bachelor	Student	Middle Class	Urban	8	8	12	Yes	No	Yes	Yes	Yes	No	No	No	No	Agree	Disagree	Agree	Agree	Agree	Agree	Agree	Agree	Agree	Never	Never	Never	Never	Never	Never	Never	Never	Never	Never	Always	Offline
402	23	Female	Unmarried	Bachelor	Student	Middle Class	Urban	8	8	12	Yes	No	Yes	Yes	Yes	No	No	No	No	Agree	Disagree	Agree	Agree	Agree	Agree	Agree	Agree	Agree	Never	Never	Never	Never	Never	Never	Never	Never	Never	Never	Always	Offline
403	23	Female	Unmarried	Bachelor	Student	Middle Class	Urban	8	8	12	Yes	No	Yes	Yes	Yes	No	No	No	No	Agree	Disagree	Agree	Agree	Agree	Agree	Agree	Agree	Agree	Never	Never	Never	Never	Never	Never	Never	Never	Never	Never	Always	Offline
404	23	Female	Unmarried	Bachelor	Student	Middle Class	Urban	8	8	12	Yes	No	Yes	Yes	Yes	No	No	No	No	Agree	Disagree	Agree	Agree	Agree	Agree	Agree	Agree	Agree	Never	Never	Never	Never	Never	Never	Never	Never	Never	Never	Always	Offline
405	23	Female	Unmarried	Bachelor	Student	Middle Class	Urban	8	8	12	Yes	No	Yes	Yes	Yes	No	No	No	No	Agree	Disagree	Agree	Agree	Agree	Agree	Agree	Agree	Agree	Never	Never	Never	Never	Never	Never	Never	Never	Never	Never	Always	Offline
406	23	Female	Unmarried	Bachelor	Student	Middle Class	Urban	8	8	12	Yes	No	Yes	Yes	Yes	No	No	No	No	Agree	Disagree	Agree	Agree	Agree	Agree	Agree	Agree	Agree	Never	Never	Never	Never	Never	Never	Never	Never	Never	Never	Always	Offline
407	23	Female	Unmarried	Bachelor	Student	Middle Class	Urban	8	8	12	Yes	No	Yes	Yes	Yes	No	No	No	No	Agree	Disagree	Agree	Agree	Agree	Agree	Agree	Agree	Agree	Never	Never	Never	Never	Never	Never	Never	Never	Never	Never	Always	Offline
408	23	Female	Unmarried	Bachelor	Student	Middle Class	Urban	8	8	12	Yes	No	Yes	Yes	Yes	No	No	No	No	Agree	Disagree	Agree	Agree	Agree	Agree	Agree	Agree	Agree	Never	Never	Never	Never	Never	Never	Never	Never	Never	Never	Always	Offline
409	23	Female	Unmarried	Bachelor	Student	Middle Class	Urban	8	8	12	Yes	No	Yes	Yes	Yes	No	No	No	No	Agree	Disagree	Agree	Agree	Agree	Agree	Agree	Agree	Agree	Never	Never	Never	Never	Never	Never	Never	Never	Never	Never	Always	Offline
410	23	Female	Unmarried	Bachelor	Student	Middle Class	Urban	8	8	12	Yes	No	Yes	Yes	Yes	No	No	No	No	Agree	Disagree	Agree	Agree	Agree	Agree	Agree	Agree	Agree	Never	Never	Never	Never	Never	Never	Never	Never	Never	Never	Always	Offline
411	23	Female	Unmarried	Bachelor	Student	Middle Class	Urban	8	8	12	Yes	No	Yes	Yes	Yes	No	No	No	No	Agree	Disagree	Agree	Agree	Agree	Agree	Agree	Agree	Agree	Never	Never	Never	Never	Never	Never	Never	Never	Never	Never	Always	Offline
412	23	Female	Unmarried	Bachelor	Student	Middle Class	Urban	8	8	12	Yes	No	Yes	Yes	Yes	No	No	No	No	Agree	Disagree	Agree	Agree	Agree	Agree	Agree	Agree	Agree	Never	Never	Never	Never	Never	Never	Never	Never	Never	Never	Always	Offline
413	23	Female	Unmarried	Bachelor	Student	Middle Class	Urban	8	8	12	Yes	No	Yes	Yes	Yes	No	No	No	No	Agree	Disagree	Agree	Agree	Agree	Agree	Agree	Agree	Agree	Never	Never	Never	Never	Never	Never	Never	Never	Never	Never	Always	Offline
414	23	Female	Unmarried	Bachelor	Student	Middle Class	Urban	8	8	12	Yes	No	Yes	Yes	Yes	No	No	No	No	Agree	Disagree	Agree	Agree	Agree	Agree	Agree	Agree	Agree	Never	Never	Never	Never	Never	Never	Never	Never	Never	Never	Always	Offline
415	23	Female	Unmarried	Bachelor	Student	Middle Class	Urban	8	8	12	Yes	No	Yes	Yes	Yes	No	No	No	No	Agree	Disagree	Agree	Agree	Agree	Agree	Agree	Agree	Agree	Never	Never	Never	Never	Never	Never	Never	Never	Never	Never	Always	Offline
416	23	Female	Unmarried	Bachelor	Student	Middle Class	Urban	8	8	12	Yes	No	Yes	Yes	Yes	No	No	No	No	Agree	Disagree	Agree	Agree	Agree	Agree	Agree	Agree	Agree	Never	Never	Never	Never	Never	Never	Never	Never	Never	Never	Always	Offline
417	23	Female	Unmarried	Bachelor	Student	Middle Class	Urban	8	8	12	Yes	No	Yes	Yes	Yes	No	No	No	No	Agree	Disagree	Agree	Agree	Agree	Agree	Agree	Agree	Agree	Never	Never	Never	Never	Never	Never	Never	Never	Never	Never	Always	Offline
418	23	Female	Unmarried	Bachelor	Student	Middle Class	Urban	8	8	12	Yes	No	Yes	Yes	Yes	No	No	No	No	Agree	Disagree	Agree	Agree	Agree	Agree	Agree	Agree	Agree	Never	Never	Never	Never	Never	Never	Never	Never	Never	Never	Always	Offline
419	23	Female	Unmarried	Bachelor	Student	Middle Class	Urban	8	8	12	Yes	No	Yes	Yes	Yes	No	No	No	No	Agree	Disagree	Agree	Agree	Agree	Agree	Agree	Agree	Agree	Never	Never	Never	Never	Never	Never	Never	Never	Never	Never	Always	Offline
420	23	Female	Unmarried	Bachelor	Student	Middle Class	Urban	8	8	12	Yes	No	Yes	Yes	Yes	No	No	No	No	Agree	Disagree	Agree	Agree	Agree	Agree	Agree	Agree	Agree	Never	Never	Never	Never	Never	Never	Never	Never	Never	Never	Always	Offline
421	23	Female	Unmarried	Bachelor	Student	Middle Class	Urban	8	8	12	Yes	No	Yes	Yes	Yes	No	No	No	No	Agree	Disagree	Agree	Agree	Agree	Agree	Agree	Agree	Agree	Never	Never	Never	Never	Never	Never	Never	Never	Never	Never	Always	Offline
422	23	Female	Unmarried	Bachelor	Student	Middle Class	Urban	8	8	12	Yes	No	Yes	Yes	Yes	No	No	No	No	Agree	Disagree	Agree	Agree	Agree	Agree	Agree	Agree	Agree	Never	Never	Never	Never	Never	Never	Never	Never	Never	Never	Always	Offline
423	23	Female	Unmarried	Bachelor	Student	Middle Class	Urban	8	8	12	Yes	No	Yes	Yes	Yes	No	No	No	No	Agree	Disagree	Agree	Agree	Agree	Agree	Agree	Agree	Agree	Never	Never	Never	Never	Never	Never	Never	Never	Never	Never	Always	Offline
424	23	Female	Unmarried	College	Student	Higher-middle Class	Urban	6	9	11	Yes	Yes	Yes	Yes	Yes	Yes	Yes	No	Yes	Agree	Agree	Agree	Agree	Agree	Agree	Agree	Agree	Agree	Sometimes	Sometimes	Sometimes	Sometimes	Sometimes	Sometimes	Sometimes	Sometimes	Sometimes	Sometimes	Sometimes	Offline
425	23	Female	Unmarried	College	Student	Higher-middle Class	Urban	6	9	11	Yes	Yes	Yes	Yes	Yes	Yes	Yes	No	Yes	Agree	Agree	Agree	Agree	Agree	Agree	Agree	Agree	Agree	Sometimes	Sometimes	Sometimes	Sometimes	Sometimes	Sometimes	Sometimes	Sometimes	Sometimes	Sometimes	Sometimes	Offline
426	23	Female	Unmarried	College	Student	Higher-middle Class	Urban	6	9	11	Yes	Yes	Yes	Yes	Yes	Yes	Yes	No	Yes	Agree	Agree	Agree	Agree	Agree	Agree	Agree	Agree	Agree	Sometimes	Sometimes	Sometimes	Sometimes	Sometimes	Sometimes	Sometimes	Sometimes	Sometimes	Sometimes	Sometimes	Offline
427	23	Female	Unmarried	College	Student	Higher-middle Class	Urban	6	9	11	Yes	Yes	Yes	Yes	Yes	Yes	Yes	No	Yes	Agree	Agree	Agree	Agree	Agree	Agree	Agree	Agree	Agree	Sometimes	Sometimes	Sometimes	Sometimes	Sometimes	Sometimes	Sometimes	Sometimes	Sometimes	Sometimes	Sometimes	Offline
428	23	Female	Unmarried	College	Student	Higher-middle Class	Urban	6	9	11	Yes	Yes	Yes	Yes	Yes	Yes	Yes	No	Yes	Agree	Agree	Agree	Agree	Agree	Agree	Agree	Agree	Agree	Sometimes	Sometimes	Sometimes	Sometimes	Sometimes	Sometimes	Sometimes	Sometimes	Sometimes	Sometimes	Sometimes	Offline
429	23	Female	Unmarried	College	Student	Higher-middle Class	Urban	6	9	11	Yes	Yes	Yes	Yes	Yes	Yes	Yes	No	Yes	Agree	Agree	Agree	Agree	Agree	Agree	Agree	Agree	Agree	Sometimes	Sometimes	Sometimes	Sometimes	Sometimes	Sometimes	Sometimes	Sometimes	Sometimes	Sometimes	Sometimes	Offline
430	23	Female	Married	Bachelor	Unemployed	Middle Class	Semi-urban	7	9	14	Yes	No	Yes	Yes	Yes	No	No	No	Yes	Agree	Agree	Agree	Agree	Agree	Agree	Agree	Agree	Agree	Sometimes	Never	Sometimes	Sometimes	Never	Never	Never	Sometimes	Never	Never	Always	Offline
431	23	Female	Married	Bachelor	Unemployed	Middle Class	Semi-urban	7	9	14	Yes	No	Yes	Yes	Yes	No	No	No	Yes	Agree	Agree	Agree	Agree	Agree	Agree	Agree	Agree	Agree	Sometimes	Never	Sometimes	Sometimes	Never	Never	Never	Sometimes	Never	Never	Always	Offline
432	23	Female	Married	Bachelor	Unemployed	Middle Class	Semi-urban	7	9	14	Yes	No	Yes	Yes	Yes	No	No	No	Yes	Agree	Agree	Agree	Agree	Agree	Agree	Agree	Agree	Agree	Sometimes	Never	Sometimes	Sometimes	Never	Never	Never	Sometimes	Never	Never	Always	Offline
433	23	Female	Married	Bachelor	Unemployed	Middle Class	Semi-urban	7	9	14	Yes	No	Yes	Yes	Yes	No	No	No	Yes	Agree	Agree	Agree	Agree	Agree	Agree	Agree	Agree	Agree	Sometimes	Never	Sometimes	Sometimes	Never	Never	Never	Sometimes	Never	Never	Always	Offline
434	23	Female	Married	Bachelor	Unemployed	Middle Class	Semi-urban	7	9	14	Yes	No	Yes	Yes	Yes	No	No	No	Yes	Agree	Agree	Agree	Agree	Agree	Agree	Agree	Agree	Agree	Sometimes	Never	Sometimes	Sometimes	Never	Never	Never	Sometimes	Never	Never	Always	Offline
435	23	Female	Married	Bachelor	Unemployed	Middle Class	Semi-urban	7	9	14	Yes	No	Yes	Yes	Yes	No	No	No	Yes	Agree	Agree	Agree	Agree	Agree	Agree	Agree	Agree	Agree	Sometimes	Never	Sometimes	Sometimes	Never	Never	Never	Sometimes	Never	Never	Always	Offline
436	23	Female	Married	Bachelor	Unemployed	Middle Class	Semi-urban	7	9	14	Yes	No	Yes	Yes	Yes	No	No	No	Yes	Agree	Agree	Agree	Agree	Agree	Agree	Agree	Agree	Agree	Sometimes	Never	Sometimes	Sometimes	Never	Never	Never	Sometimes	Never	Never	Always	Offline
437	23	Female	Married	Bachelor	Unemployed	Middle Class	Semi-urban	7	9	14	Yes	No	Yes	Yes	Yes	No	No	No	Yes	Agree	Agree	Agree	Agree	Agree	Agree	Agree	Agree	Agree	Sometimes	Never	Sometimes	Sometimes	Never	Never	Never	Sometimes	Never	Never	Always	Offline
438	23	Female	Married	Bachelor	Unemployed	Middle Class	Semi-urban	7	9	14	Yes	No	Yes	Yes	Yes	No	No	No	Yes	Agree	Agree	Agree	Agree	Agree	Agree	Agree	Agree	Agree	Sometimes	Never	Sometimes	Sometimes	Never	Never	Never	Sometimes	Never	Never	Always	Offline
439	23	Female	Married	Bachelor	Unemployed	Middle Class	Semi-urban	7	9	14	Yes	No	Yes	Yes	Yes	No	No	No	Yes	Agree	Agree	Agree	Agree	Agree	Agree	Agree	Agree	Agree	Sometimes	Never	Sometimes	Sometimes	Never	Never	Never	Sometimes	Never	Never	Always	Offline
440	23	Female	Married	Bachelor	Unemployed	Middle Class	Semi-urban	7	9	14	Yes	No	Yes	Yes	Yes	No	No	No	Yes	Agree	Agree	Agree	Agree	Agree	Agree	Agree	Agree	Agree	Sometimes	Never	Sometimes	Sometimes	Never	Never	Never	Sometimes	Never	Never	Always	Offline
441	23	Female	Married	Bachelor	Unemployed	Middle Class	Semi-urban	7	9	14	Yes	No	Yes	Yes	Yes	No	No	No	Yes	Agree	Agree	Agree	Agree	Agree	Agree	Agree	Agree	Agree	Sometimes	Never	Sometimes	Sometimes	Never	Never	Never	Sometimes	Never	Never	Always	Offline
442	23	Male	Unmarried	Master or above	Student	Middle Class	Rural	7	9	14	Yes	No	Yes	Yes	Yes	Yes	Yes	No	Yes	Agree	Agree	Agree	Agree	Agree	Agree	Agree	Agree	Agree	Sometimes	Sometimes	Never	Sometimes	Sometimes	Sometimes	Sometimes	Always	Never	Never	Always	Offline
443	23	Male	Unmarried	Master or above	Student	Middle Class	Rural	7	9	14	Yes	No	Yes	Yes	Yes	Yes	Yes	No	Yes	Agree	Agree	Agree	Agree	Agree	Agree	Agree	Agree	Agree	Sometimes	Sometimes	Never	Sometimes	Sometimes	Sometimes	Sometimes	Always	Never	Never	Always	Offline
444	23	Male	Unmarried	Master or above	Student	Middle Class	Rural	7	9	14	Yes	No	Yes	Yes	Yes	Yes	Yes	No	Yes	Agree	Agree	Agree	Agree	Agree	Agree	Agree	Agree	Agree	Sometimes	Sometimes	Never	Sometimes	Sometimes	Sometimes	Sometimes	Always	Never	Never	Always	Offline
445	23	Male	Unmarried	Master or above	Student	Middle Class	Rural	7	9	14	Yes	No	Yes	Yes	Yes	Yes	Yes	No	Yes	Agree	Agree	Agree	Agree	Agree	Agree	Agree	Agree	Agree	Sometimes	Sometimes	Never	Sometimes	Sometimes	Sometimes	Sometimes	Always	Never	Never	Always	Offline
446	23	Male	Unmarried	Master or above	Student	Middle Class	Rural	7	9	14	Yes	No	Yes	Yes	Yes	Yes	Yes	No	Yes	Agree	Agree	Agree	Agree	Agree	Agree	Agree	Agree	Agree	Sometimes	Sometimes	Never	Sometimes	Sometimes	Sometimes	Sometimes	Always	Never	Never	Always	Offline
447	23	Male	Unmarried	Master or above	Student	Middle Class	Rural	7	9	14	Yes	No	Yes	Yes	Yes	Yes	Yes	No	Yes	Agree	Agree	Agree	Agree	Agree	Agree	Agree	Agree	Agree	Sometimes	Sometimes	Never	Sometimes	Sometimes	Sometimes	Sometimes	Always	Never	Never	Always	Offline
448	23	Female	Unmarried	Bachelor	Student	Middle Class	Rural	7	9	18	Yes	Yes	Yes	Yes	Yes	Yes	No	No	Yes	Agree	Agree	Agree	Agree	Agree	Agree	Agree	Agree	Agree	Sometimes	Never	Always	Always	Always	Sometimes	Sometimes	Always	Sometimes	Never	Always	Offline
449	23	Female	Unmarried	Bachelor	Student	Middle Class	Rural	7	9	18	Yes	Yes	Yes	Yes	Yes	Yes	No	No	Yes	Agree	Agree	Agree	Agree	Agree	Agree	Agree	Agree	Agree	Sometimes	Never	Always	Always	Always	Sometimes	Sometimes	Always	Sometimes	Never	Always	Offline
450	23	Female	Unmarried	Bachelor	Student	Middle Class	Rural	7	9	18	Yes	Yes	Yes	Yes	Yes	Yes	No	No	Yes	Agree	Agree	Agree	Agree	Agree	Agree	Agree	Agree	Agree	Sometimes	Never	Always	Always	Always	Sometimes	Sometimes	Always	Sometimes	Never	Always	Offline
451	23	Female	Unmarried	Bachelor	Student	Middle Class	Rural	7	9	18	Yes	Yes	Yes	Yes	Yes	Yes	No	No	Yes	Agree	Agree	Agree	Agree	Agree	Agree	Agree	Agree	Agree	Sometimes	Never	Always	Always	Always	Sometimes	Sometimes	Always	Sometimes	Never	Always	Offline
452	23	Female	Unmarried	Bachelor	Student	Middle Class	Rural	7	9	18	Yes	Yes	Yes	Yes	Yes	Yes	No	No	Yes	Agree	Agree	Agree	Agree	Agree	Agree	Agree	Agree	Agree	Sometimes	Never	Always	Always	Always	Sometimes	Sometimes	Always	Sometimes	Never	Always	Offline
453	23	Female	Unmarried	Bachelor	Student	Middle Class	Rural	7	9	18	Yes	Yes	Yes	Yes	Yes	Yes	No	No	Yes	Agree	Agree	Agree	Agree	Agree	Agree	Agree	Agree	Agree	Sometimes	Never	Always	Always	Always	Sometimes	Sometimes	Always	Sometimes	Never	Always	Offline
454	24	Female	Unmarried	Bachelor	Employee	Higher-middle Class	Urban	5	8	14	No	Yes	Yes	Yes	No	Yes	No	No	Yes	Agree	Agree	Disagree	Agree	Agree	Agree	Agree	Agree	Agree	Never	Never	Never	Never	Never	Never	Never	Always	Never	Never	Always	Offline
455	24	Female	Unmarried	Bachelor	Employee	Higher-middle Class	Urban	5	8	14	No	Yes	Yes	Yes	No	Yes	No	No	Yes	Agree	Agree	Disagree	Agree	Agree	Agree	Agree	Agree	Agree	Never	Never	Never	Never	Never	Never	Never	Always	Never	Never	Always	Offline
456	24	Female	Unmarried	Bachelor	Employee	Higher-middle Class	Urban	5	8	14	No	Yes	Yes	Yes	No	Yes	No	No	Yes	Agree	Agree	Disagree	Agree	Agree	Agree	Agree	Agree	Agree	Never	Never	Never	Never	Never	Never	Never	Always	Never	Never	Always	Offline
457	24	Female	Unmarried	Bachelor	Employee	Higher-middle Class	Urban	5	8	14	No	Yes	Yes	Yes	No	Yes	No	No	Yes	Agree	Agree	Disagree	Agree	Agree	Agree	Agree	Agree	Agree	Never	Never	Never	Never	Never	Never	Never	Always	Never	Never	Always	Offline
458	24	Female	Unmarried	Bachelor	Employee	Higher-middle Class	Urban	5	8	14	No	Yes	Yes	Yes	No	Yes	No	No	Yes	Agree	Agree	Disagree	Agree	Agree	Agree	Agree	Agree	Agree	Never	Never	Never	Never	Never	Never	Never	Always	Never	Never	Always	Offline
459	24	Female	Unmarried	Bachelor	Employee	Higher-middle Class	Urban	5	8	14	No	Yes	Yes	Yes	No	Yes	No	No	Yes	Agree	Agree	Disagree	Agree	Agree	Agree	Agree	Agree	Agree	Never	Never	Never	Never	Never	Never	Never	Always	Never	Never	Always	Offline
460	24	Male	Unmarried	Bachelor	Employee	Middle Class	Urban	8	9	13	Yes	No	No	Yes	Yes	Yes	No	No	No	Agree	Agree	Agree	Agree	Agree	Agree	Agree	Agree	Agree	Sometimes	Never	Always	Never	Never	Never	Never	Always	Sometimes	Never	Sometimes	Online
461	24	Male	Unmarried	Bachelor	Employee	Middle Class	Urban	8	9	13	Yes	No	No	Yes	Yes	Yes	No	No	No	Agree	Agree	Agree	Agree	Agree	Agree	Agree	Agree	Agree	Sometimes	Never	Always	Never	Never	Never	Never	Always	Sometimes	Never	Sometimes	Online
462	24	Male	Unmarried	Bachelor	Employee	Middle Class	Urban	8	9	13	Yes	No	No	Yes	Yes	Yes	No	No	No	Agree	Agree	Agree	Agree	Agree	Agree	Agree	Agree	Agree	Sometimes	Never	Always	Never	Never	Never	Never	Always	Sometimes	Never	Sometimes	Online
463	24	Male	Unmarried	Bachelor	Employee	Middle Class	Urban	8	9	13	Yes	No	No	Yes	Yes	Yes	No	No	No	Agree	Agree	Agree	Agree	Agree	Agree	Agree	Agree	Agree	Sometimes	Never	Always	Never	Never	Never	Never	Always	Sometimes	Never	Sometimes	Online
464	24	Male	Unmarried	Bachelor	Employee	Middle Class	Urban	8	9	13	Yes	No	No	Yes	Yes	Yes	No	No	No	Agree	Agree	Agree	Agree	Agree	Agree	Agree	Agree	Agree	Sometimes	Never	Always	Never	Never	Never	Never	Always	Sometimes	Never	Sometimes	Online
465	24	Male	Unmarried	Bachelor	Employee	Middle Class	Urban	8	9	13	Yes	No	No	Yes	Yes	Yes	No	No	No	Agree	Agree	Agree	Agree	Agree	Agree	Agree	Agree	Agree	Sometimes	Never	Always	Never	Never	Never	Never	Always	Sometimes	Never	Sometimes	Online
466	24	Female	Married	Master or above	Student	Middle Class	Urban	6	9	10	Yes	Yes	No	Yes	Yes	No	No	No	No	Agree	Agree	Agree	Agree	Agree	Agree	Agree	Agree	Agree	Sometimes	Sometimes	Never	Sometimes	Sometimes	Never	Sometimes	Sometimes	Sometimes	Sometimes	Never	Online
467	24	Female	Married	Master or above	Student	Middle Class	Urban	6	9	10	Yes	Yes	No	Yes	Yes	No	No	No	No	Agree	Agree	Agree	Agree	Agree	Agree	Agree	Agree	Agree	Sometimes	Sometimes	Never	Sometimes	Sometimes	Never	Sometimes	Sometimes	Sometimes	Sometimes	Never	Online
468	24	Female	Married	Master or above	Student	Middle Class	Urban	6	9	10	Yes	Yes	No	Yes	Yes	No	No	No	No	Agree	Agree	Agree	Agree	Agree	Agree	Agree	Agree	Agree	Sometimes	Sometimes	Never	Sometimes	Sometimes	Never	Sometimes	Sometimes	Sometimes	Sometimes	Never	Online
469	24	Female	Married	Master or above	Student	Middle Class	Urban	6	9	10	Yes	Yes	No	Yes	Yes	No	No	No	No	Agree	Agree	Agree	Agree	Agree	Agree	Agree	Agree	Agree	Sometimes	Sometimes	Never	Sometimes	Sometimes	Never	Sometimes	Sometimes	Sometimes	Sometimes	Never	Online
470	24	Female	Married	Master or above	Student	Middle Class	Urban	6	9	10	Yes	Yes	No	Yes	Yes	No	No	No	No	Agree	Agree	Agree	Agree	Agree	Agree	Agree	Agree	Agree	Sometimes	Sometimes	Never	Sometimes	Sometimes	Never	Sometimes	Sometimes	Sometimes	Sometimes	Never	Online
471	24	Female	Married	Master or above	Student	Middle Class	Urban	6	9	10	Yes	Yes	No	Yes	Yes	No	No	No	No	Agree	Agree	Agree	Agree	Agree	Agree	Agree	Agree	Agree	Sometimes	Sometimes	Never	Sometimes	Sometimes	Never	Sometimes	Sometimes	Sometimes	Sometimes	Never	Online
472	24	Female	Unmarried	Master or above	Student	Higher-middle Class	Urban	7	9	11	Yes	Yes	No	Yes	Yes	Yes	No	No	No	Agree	Agree	Agree	Agree	Agree	Agree	Agree	Agree	Agree	Sometimes	Never	Never	Sometimes	Never	Always	Sometimes	Sometimes	Sometimes	Never	Always	Online
473	24	Female	Unmarried	Master or above	Student	Higher-middle Class	Urban	7	9	11	Yes	Yes	No	Yes	Yes	Yes	No	No	No	Agree	Agree	Agree	Agree	Agree	Agree	Agree	Agree	Agree	Sometimes	Never	Never	Sometimes	Never	Always	Sometimes	Sometimes	Sometimes	Never	Always	Online
474	24	Female	Unmarried	Master or above	Student	Higher-middle Class	Urban	7	9	11	Yes	Yes	No	Yes	Yes	Yes	No	No	No	Agree	Agree	Agree	Agree	Agree	Agree	Agree	Agree	Agree	Sometimes	Never	Never	Sometimes	Never	Always	Sometimes	Sometimes	Sometimes	Never	Always	Online
475	24	Female	Unmarried	Master or above	Student	Higher-middle Class	Urban	7	9	11	Yes	Yes	No	Yes	Yes	Yes	No	No	No	Agree	Agree	Agree	Agree	Agree	Agree	Agree	Agree	Agree	Sometimes	Never	Never	Sometimes	Never	Always	Sometimes	Sometimes	Sometimes	Never	Always	Online
476	24	Female	Unmarried	Master or above	Student	Higher-middle Class	Urban	7	9	11	Yes	Yes	No	Yes	Yes	Yes	No	No	No	Agree	Agree	Agree	Agree	Agree	Agree	Agree	Agree	Agree	Sometimes	Never	Never	Sometimes	Never	Always	Sometimes	Sometimes	Sometimes	Never	Always	Online
477	24	Female	Unmarried	Master or above	Student	Higher-middle Class	Urban	7	9	11	Yes	Yes	No	Yes	Yes	Yes	No	No	No	Agree	Agree	Agree	Agree	Agree	Agree	Agree	Agree	Agree	Sometimes	Never	Never	Sometimes	Never	Always	Sometimes	Sometimes	Sometimes	Never	Always	Online
478	24	Female	Married	Bachelor	Student	Middle Class	Urban	5	6	12	Yes	Yes	Yes	Yes	No	No	No	No	Yes	Disagree	Disagree	Disagree	Agree	Agree	Agree	Agree	Agree	Agree	Sometimes	Never	Sometimes	Sometimes	Sometimes	Sometimes	Never	Always	Sometimes	Sometimes	Sometimes	Online
479	24	Female	Married	Bachelor	Student	Middle Class	Urban	5	6	12	Yes	Yes	Yes	Yes	No	No	No	No	Yes	Disagree	Disagree	Disagree	Agree	Agree	Agree	Agree	Agree	Agree	Sometimes	Never	Sometimes	Sometimes	Sometimes	Sometimes	Never	Always	Sometimes	Sometimes	Sometimes	Online
480	24	Female	Married	Bachelor	Student	Middle Class	Urban	5	6	12	Yes	Yes	Yes	Yes	No	No	No	No	Yes	Disagree	Disagree	Disagree	Agree	Agree	Agree	Agree	Agree	Agree	Sometimes	Never	Sometimes	Sometimes	Sometimes	Sometimes	Never	Always	Sometimes	Sometimes	Sometimes	Online
481	24	Female	Married	Bachelor	Student	Middle Class	Urban	5	6	12	Yes	Yes	Yes	Yes	No	No	No	No	Yes	Disagree	Disagree	Disagree	Agree	Agree	Agree	Agree	Agree	Agree	Sometimes	Never	Sometimes	Sometimes	Sometimes	Sometimes	Never	Always	Sometimes	Sometimes	Sometimes	Online
482	24	Female	Married	Bachelor	Student	Middle Class	Urban	5	6	12	Yes	Yes	Yes	Yes	No	No	No	No	Yes	Disagree	Disagree	Disagree	Agree	Agree	Agree	Agree	Agree	Agree	Sometimes	Never	Sometimes	Sometimes	Sometimes	Sometimes	Never	Always	Sometimes	Sometimes	Sometimes	Online
483	24	Female	Married	Bachelor	Student	Middle Class	Urban	5	6	12	Yes	Yes	Yes	Yes	No	No	No	No	Yes	Disagree	Disagree	Disagree	Agree	Agree	Agree	Agree	Agree	Agree	Sometimes	Never	Sometimes	Sometimes	Sometimes	Sometimes	Never	Always	Sometimes	Sometimes	Sometimes	Online
484	24	Female	Unmarried	Bachelor	Student	Higher-middle Class	Urban	5	9	14	Yes	Yes	Yes	Yes	Yes	No	Yes	No	Yes	Agree	Agree	Agree	Agree	Agree	Agree	Agree	Agree	Agree	Sometimes	Never	Sometimes	Sometimes	Sometimes	Sometimes	Sometimes	Always	Sometimes	Sometimes	Always	Online
485	24	Female	Unmarried	Bachelor	Student	Higher-middle Class	Urban	5	9	14	Yes	Yes	Yes	Yes	Yes	No	Yes	No	Yes	Agree	Agree	Agree	Agree	Agree	Agree	Agree	Agree	Agree	Sometimes	Never	Sometimes	Sometimes	Sometimes	Sometimes	Sometimes	Always	Sometimes	Sometimes	Always	Online
486	24	Female	Unmarried	Bachelor	Student	Higher-middle Class	Urban	5	9	14	Yes	Yes	Yes	Yes	Yes	No	Yes	No	Yes	Agree	Agree	Agree	Agree	Agree	Agree	Agree	Agree	Agree	Sometimes	Never	Sometimes	Sometimes	Sometimes	Sometimes	Sometimes	Always	Sometimes	Sometimes	Always	Online
487	24	Female	Unmarried	Bachelor	Student	Higher-middle Class	Urban	5	9	14	Yes	Yes	Yes	Yes	Yes	No	Yes	No	Yes	Agree	Agree	Agree	Agree	Agree	Agree	Agree	Agree	Agree	Sometimes	Never	Sometimes	Sometimes	Sometimes	Sometimes	Sometimes	Always	Sometimes	Sometimes	Always	Online
488	24	Female	Unmarried	Bachelor	Student	Higher-middle Class	Urban	5	9	14	Yes	Yes	Yes	Yes	Yes	No	Yes	No	Yes	Agree	Agree	Agree	Agree	Agree	Agree	Agree	Agree	Agree	Sometimes	Never	Sometimes	Sometimes	Sometimes	Sometimes	Sometimes	Always	Sometimes	Sometimes	Always	Online
489	24	Female	Unmarried	Bachelor	Student	Higher-middle Class	Urban	5	9	14	Yes	Yes	Yes	Yes	Yes	No	Yes	No	Yes	Agree	Agree	Agree	Agree	Agree	Agree	Agree	Agree	Agree	Sometimes	Never	Sometimes	Sometimes	Sometimes	Sometimes	Sometimes	Always	Sometimes	Sometimes	Always	Online
490	24	Female	Unmarried	Bachelor	Student	Higher-middle Class	Urban	5	9	14	Yes	Yes	Yes	Yes	Yes	No	Yes	No	Yes	Agree	Agree	Agree	Agree	Agree	Agree	Agree	Agree	Agree	Sometimes	Never	Sometimes	Sometimes	Sometimes	Sometimes	Sometimes	Always	Sometimes	Sometimes	Always	Online
491	24	Female	Unmarried	Bachelor	Student	Higher-middle Class	Urban	5	9	14	Yes	Yes	Yes	Yes	Yes	No	Yes	No	Yes	Agree	Agree	Agree	Agree	Agree	Agree	Agree	Agree	Agree	Sometimes	Never	Sometimes	Sometimes	Sometimes	Sometimes	Sometimes	Always	Sometimes	Sometimes	Always	Online
492	24	Female	Unmarried	Bachelor	Student	Higher-middle Class	Urban	5	9	14	Yes	Yes	Yes	Yes	Yes	No	Yes	No	Yes	Agree	Agree	Agree	Agree	Agree	Agree	Agree	Agree	Agree	Sometimes	Never	Sometimes	Sometimes	Sometimes	Sometimes	Sometimes	Always	Sometimes	Sometimes	Always	Online
493	24	Female	Unmarried	Bachelor	Student	Higher-middle Class	Urban	5	9	14	Yes	Yes	Yes	Yes	Yes	No	Yes	No	Yes	Agree	Agree	Agree	Agree	Agree	Agree	Agree	Agree	Agree	Sometimes	Never	Sometimes	Sometimes	Sometimes	Sometimes	Sometimes	Always	Sometimes	Sometimes	Always	Online
494	24	Female	Unmarried	Bachelor	Student	Higher-middle Class	Urban	5	9	14	Yes	Yes	Yes	Yes	Yes	No	Yes	No	Yes	Agree	Agree	Agree	Agree	Agree	Agree	Agree	Agree	Agree	Sometimes	Never	Sometimes	Sometimes	Sometimes	Sometimes	Sometimes	Always	Sometimes	Sometimes	Always	Online
495	24	Female	Unmarried	Bachelor	Student	Higher-middle Class	Urban	5	9	14	Yes	Yes	Yes	Yes	Yes	No	Yes	No	Yes	Agree	Agree	Agree	Agree	Agree	Agree	Agree	Agree	Agree	Sometimes	Never	Sometimes	Sometimes	Sometimes	Sometimes	Sometimes	Always	Sometimes	Sometimes	Always	Online
496	24	Female	Unmarried	Bachelor	Student	Higher-middle Class	Urban	5	9	14	Yes	Yes	Yes	Yes	Yes	No	Yes	No	Yes	Agree	Agree	Agree	Agree	Agree	Agree	Agree	Agree	Agree	Sometimes	Never	Sometimes	Sometimes	Sometimes	Sometimes	Sometimes	Always	Sometimes	Sometimes	Always	Online
497	24	Female	Unmarried	Bachelor	Student	Higher-middle Class	Urban	5	9	14	Yes	Yes	Yes	Yes	Yes	No	Yes	No	Yes	Agree	Agree	Agree	Agree	Agree	Agree	Agree	Agree	Agree	Sometimes	Never	Sometimes	Sometimes	Sometimes	Sometimes	Sometimes	Always	Sometimes	Sometimes	Always	Online
498	24	Female	Unmarried	Bachelor	Student	Higher-middle Class	Urban	5	9	14	Yes	Yes	Yes	Yes	Yes	No	Yes	No	Yes	Agree	Agree	Agree	Agree	Agree	Agree	Agree	Agree	Agree	Sometimes	Never	Sometimes	Sometimes	Sometimes	Sometimes	Sometimes	Always	Sometimes	Sometimes	Always	Online
499	24	Female	Unmarried	Bachelor	Student	Higher-middle Class	Urban	5	9	14	Yes	Yes	Yes	Yes	Yes	No	Yes	No	Yes	Agree	Agree	Agree	Agree	Agree	Agree	Agree	Agree	Agree	Sometimes	Never	Sometimes	Sometimes	Sometimes	Sometimes	Sometimes	Always	Sometimes	Sometimes	Always	Online
500	24	Female	Unmarried	Bachelor	Student	Higher-middle Class	Urban	5	9	14	Yes	Yes	Yes	Yes	Yes	No	Yes	No	Yes	Agree	Agree	Agree	Agree	Agree	Agree	Agree	Agree	Agree	Sometimes	Never	Sometimes	Sometimes	Sometimes	Sometimes	Sometimes	Always	Sometimes	Sometimes	Always	Online
501	24	Female	Unmarried	Bachelor	Student	Higher-middle Class	Urban	5	9	14	Yes	Yes	Yes	Yes	Yes	No	Yes	No	Yes	Agree	Agree	Agree	Agree	Agree	Agree	Agree	Agree	Agree	Sometimes	Never	Sometimes	Sometimes	Sometimes	Sometimes	Sometimes	Always	Sometimes	Sometimes	Always	Online
502	24	Female	Unmarried	Bachelor	Student	Higher-middle Class	Urban	5	9	14	Yes	Yes	Yes	Yes	Yes	No	Yes	No	Yes	Agree	Agree	Agree	Agree	Agree	Agree	Agree	Agree	Agree	Sometimes	Never	Sometimes	Sometimes	Sometimes	Sometimes	Sometimes	Always	Sometimes	Sometimes	Always	Online
503	24	Female	Unmarried	Bachelor	Student	Higher-middle Class	Urban	5	9	14	Yes	Yes	Yes	Yes	Yes	No	Yes	No	Yes	Agree	Agree	Agree	Agree	Agree	Agree	Agree	Agree	Agree	Sometimes	Never	Sometimes	Sometimes	Sometimes	Sometimes	Sometimes	Always	Sometimes	Sometimes	Always	Online
504	24	Female	Unmarried	Bachelor	Student	Higher-middle Class	Urban	5	9	14	Yes	Yes	Yes	Yes	Yes	No	Yes	No	Yes	Agree	Agree	Agree	Agree	Agree	Agree	Agree	Agree	Agree	Sometimes	Never	Sometimes	Sometimes	Sometimes	Sometimes	Sometimes	Always	Sometimes	Sometimes	Always	Online
505	24	Female	Unmarried	Bachelor	Student	Higher-middle Class	Urban	5	9	14	Yes	Yes	Yes	Yes	Yes	No	Yes	No	Yes	Agree	Agree	Agree	Agree	Agree	Agree	Agree	Agree	Agree	Sometimes	Never	Sometimes	Sometimes	Sometimes	Sometimes	Sometimes	Always	Sometimes	Sometimes	Always	Online
506	24	Female	Unmarried	Bachelor	Student	Higher-middle Class	Urban	5	9	14	Yes	Yes	Yes	Yes	Yes	No	Yes	No	Yes	Agree	Agree	Agree	Agree	Agree	Agree	Agree	Agree	Agree	Sometimes	Never	Sometimes	Sometimes	Sometimes	Sometimes	Sometimes	Always	Sometimes	Sometimes	Always	Online
507	24	Female	Unmarried	Bachelor	Student	Higher-middle Class	Urban	5	9	14	Yes	Yes	Yes	Yes	Yes	No	Yes	No	Yes	Agree	Agree	Agree	Agree	Agree	Agree	Agree	Agree	Agree	Sometimes	Never	Sometimes	Sometimes	Sometimes	Sometimes	Sometimes	Always	Sometimes	Sometimes	Always	Online
508	24	Female	Unmarried	Bachelor	Student	Higher-middle Class	Urban	5	9	14	Yes	Yes	Yes	Yes	Yes	No	Yes	No	Yes	Agree	Agree	Agree	Agree	Agree	Agree	Agree	Agree	Agree	Sometimes	Never	Sometimes	Sometimes	Sometimes	Sometimes	Sometimes	Always	Sometimes	Sometimes	Always	Online
509	24	Female	Unmarried	Bachelor	Student	Higher-middle Class	Urban	5	9	14	Yes	Yes	Yes	Yes	Yes	No	Yes	No	Yes	Agree	Agree	Agree	Agree	Agree	Agree	Agree	Agree	Agree	Sometimes	Never	Sometimes	Sometimes	Sometimes	Sometimes	Sometimes	Always	Sometimes	Sometimes	Always	Online
510	24	Female	Unmarried	Bachelor	Student	Higher-middle Class	Urban	5	9	14	Yes	Yes	Yes	Yes	Yes	No	Yes	No	Yes	Agree	Agree	Agree	Agree	Agree	Agree	Agree	Agree	Agree	Sometimes	Never	Sometimes	Sometimes	Sometimes	Sometimes	Sometimes	Always	Sometimes	Sometimes	Always	Online
511	24	Female	Unmarried	Bachelor	Student	Higher-middle Class	Urban	5	9	14	Yes	Yes	Yes	Yes	Yes	No	Yes	No	Yes	Agree	Agree	Agree	Agree	Agree	Agree	Agree	Agree	Agree	Sometimes	Never	Sometimes	Sometimes	Sometimes	Sometimes	Sometimes	Always	Sometimes	Sometimes	Always	Online
512	24	Female	Unmarried	Bachelor	Student	Higher-middle Class	Urban	5	9	14	Yes	Yes	Yes	Yes	Yes	No	Yes	No	Yes	Agree	Agree	Agree	Agree	Agree	Agree	Agree	Agree	Agree	Sometimes	Never	Sometimes	Sometimes	Sometimes	Sometimes	Sometimes	Always	Sometimes	Sometimes	Always	Online
513	24	Female	Unmarried	Bachelor	Student	Higher-middle Class	Urban	5	9	14	Yes	Yes	Yes	Yes	Yes	No	Yes	No	Yes	Agree	Agree	Agree	Agree	Agree	Agree	Agree	Agree	Agree	Sometimes	Never	Sometimes	Sometimes	Sometimes	Sometimes	Sometimes	Always	Sometimes	Sometimes	Always	Online
514	24	Male	Unmarried	Bachelor	Student	Middle Class	Urban	8	9	14	Yes	No	Yes	Yes	Yes	Yes	No	No	Yes	Agree	Agree	Agree	Agree	Agree	Agree	Agree	Agree	Agree	Never	Never	Sometimes	Always	Sometimes	Sometimes	Never	Always	Sometimes	Sometimes	Sometimes	Online
515	24	Female	Unmarried	Bachelor	Student	Middle Class	Urban	8	9	17	Yes	No	Yes	Yes	Yes	Yes	No	No	Yes	Agree	Agree	Agree	Agree	Agree	Agree	Agree	Agree	Agree	Never	Never	Never	Sometimes	Never	Never	Always	Always	Never	Never	Always	Online
516	24	Female	Unmarried	Bachelor	Student	Middle Class	Urban	8	9	17	Yes	No	Yes	Yes	Yes	Yes	No	No	Yes	Agree	Agree	Agree	Agree	Agree	Agree	Agree	Agree	Agree	Never	Never	Never	Sometimes	Never	Never	Always	Always	Never	Never	Always	Online
517	24	Female	Unmarried	Bachelor	Student	Middle Class	Urban	8	9	17	Yes	No	Yes	Yes	Yes	Yes	No	No	Yes	Agree	Agree	Agree	Agree	Agree	Agree	Agree	Agree	Agree	Never	Never	Never	Sometimes	Never	Never	Always	Always	Never	Never	Always	Online
518	24	Female	Unmarried	Bachelor	Student	Middle Class	Urban	8	9	17	Yes	No	Yes	Yes	Yes	Yes	No	No	Yes	Agree	Agree	Agree	Agree	Agree	Agree	Agree	Agree	Agree	Never	Never	Never	Sometimes	Never	Never	Always	Always	Never	Never	Always	Online
519	24	Female	Unmarried	Bachelor	Student	Middle Class	Urban	8	9	17	Yes	No	Yes	Yes	Yes	Yes	No	No	Yes	Agree	Agree	Agree	Agree	Agree	Agree	Agree	Agree	Agree	Never	Never	Never	Sometimes	Never	Never	Always	Always	Never	Never	Always	Online
520	24	Male	Unmarried	Bachelor	Student	Middle Class	Urban	8	9	14	Yes	No	Yes	Yes	Yes	Yes	No	No	Yes	Agree	Agree	Agree	Agree	Agree	Agree	Agree	Agree	Agree	Never	Never	Sometimes	Always	Sometimes	Sometimes	Never	Always	Sometimes	Sometimes	Sometimes	Online
521	24	Female	Unmarried	Bachelor	Student	Middle Class	Urban	8	9	17	Yes	No	Yes	Yes	Yes	Yes	No	No	Yes	Agree	Agree	Agree	Agree	Agree	Agree	Agree	Agree	Agree	Never	Never	Never	Sometimes	Never	Never	Always	Always	Never	Never	Always	Online
522	24	Female	Unmarried	Bachelor	Student	Middle Class	Urban	8	9	17	Yes	No	Yes	Yes	Yes	Yes	No	No	Yes	Agree	Agree	Agree	Agree	Agree	Agree	Agree	Agree	Agree	Never	Never	Never	Sometimes	Never	Never	Always	Always	Never	Never	Always	Online
523	24	Female	Unmarried	Bachelor	Student	Middle Class	Urban	8	9	17	Yes	No	Yes	Yes	Yes	Yes	No	No	Yes	Agree	Agree	Agree	Agree	Agree	Agree	Agree	Agree	Agree	Never	Never	Never	Sometimes	Never	Never	Always	Always	Never	Never	Always	Online
524	24	Female	Unmarried	Bachelor	Student	Middle Class	Urban	8	9	17	Yes	No	Yes	Yes	Yes	Yes	No	No	Yes	Agree	Agree	Agree	Agree	Agree	Agree	Agree	Agree	Agree	Never	Never	Never	Sometimes	Never	Never	Always	Always	Never	Never	Always	Online
525	24	Female	Unmarried	Bachelor	Student	Middle Class	Urban	8	9	17	Yes	No	Yes	Yes	Yes	Yes	No	No	Yes	Agree	Agree	Agree	Agree	Agree	Agree	Agree	Agree	Agree	Never	Never	Never	Sometimes	Never	Never	Always	Always	Never	Never	Always	Online
526	24	Male	Unmarried	Bachelor	Student	Middle Class	Urban	8	9	14	Yes	No	Yes	Yes	Yes	Yes	No	No	Yes	Agree	Agree	Agree	Agree	Agree	Agree	Agree	Agree	Agree	Never	Never	Sometimes	Always	Sometimes	Sometimes	Never	Always	Sometimes	Sometimes	Sometimes	Online
527	24	Female	Unmarried	Bachelor	Student	Middle Class	Urban	8	9	17	Yes	No	Yes	Yes	Yes	Yes	No	No	Yes	Agree	Agree	Agree	Agree	Agree	Agree	Agree	Agree	Agree	Never	Never	Never	Sometimes	Never	Never	Always	Always	Never	Never	Always	Online
528	24	Female	Unmarried	Bachelor	Student	Middle Class	Urban	8	9	17	Yes	No	Yes	Yes	Yes	Yes	No	No	Yes	Agree	Agree	Agree	Agree	Agree	Agree	Agree	Agree	Agree	Never	Never	Never	Sometimes	Never	Never	Always	Always	Never	Never	Always	Online
529	24	Female	Unmarried	Bachelor	Student	Middle Class	Urban	8	9	17	Yes	No	Yes	Yes	Yes	Yes	No	No	Yes	Agree	Agree	Agree	Agree	Agree	Agree	Agree	Agree	Agree	Never	Never	Never	Sometimes	Never	Never	Always	Always	Never	Never	Always	Online
530	24	Female	Unmarried	Bachelor	Student	Middle Class	Urban	8	9	17	Yes	No	Yes	Yes	Yes	Yes	No	No	Yes	Agree	Agree	Agree	Agree	Agree	Agree	Agree	Agree	Agree	Never	Never	Never	Sometimes	Never	Never	Always	Always	Never	Never	Always	Online
531	24	Female	Unmarried	Bachelor	Student	Middle Class	Urban	8	9	17	Yes	No	Yes	Yes	Yes	Yes	No	No	Yes	Agree	Agree	Agree	Agree	Agree	Agree	Agree	Agree	Agree	Never	Never	Never	Sometimes	Never	Never	Always	Always	Never	Never	Always	Online
532	24	Male	Unmarried	Bachelor	Student	Middle Class	Urban	8	9	14	Yes	No	Yes	Yes	Yes	Yes	No	No	Yes	Agree	Agree	Agree	Agree	Agree	Agree	Agree	Agree	Agree	Never	Never	Sometimes	Always	Sometimes	Sometimes	Never	Always	Sometimes	Sometimes	Sometimes	Online
533	24	Female	Unmarried	Bachelor	Student	Middle Class	Urban	8	9	17	Yes	No	Yes	Yes	Yes	Yes	No	No	Yes	Agree	Agree	Agree	Agree	Agree	Agree	Agree	Agree	Agree	Never	Never	Never	Sometimes	Never	Never	Always	Always	Never	Never	Always	Online
534	24	Female	Unmarried	Bachelor	Student	Middle Class	Urban	8	9	17	Yes	No	Yes	Yes	Yes	Yes	No	No	Yes	Agree	Agree	Agree	Agree	Agree	Agree	Agree	Agree	Agree	Never	Never	Never	Sometimes	Never	Never	Always	Always	Never	Never	Always	Online
535	24	Female	Unmarried	Bachelor	Student	Middle Class	Urban	8	9	17	Yes	No	Yes	Yes	Yes	Yes	No	No	Yes	Agree	Agree	Agree	Agree	Agree	Agree	Agree	Agree	Agree	Never	Never	Never	Sometimes	Never	Never	Always	Always	Never	Never	Always	Online
536	24	Female	Unmarried	Bachelor	Student	Middle Class	Urban	8	9	17	Yes	No	Yes	Yes	Yes	Yes	No	No	Yes	Agree	Agree	Agree	Agree	Agree	Agree	Agree	Agree	Agree	Never	Never	Never	Sometimes	Never	Never	Always	Always	Never	Never	Always	Online
537	24	Female	Unmarried	Bachelor	Student	Middle Class	Urban	8	9	17	Yes	No	Yes	Yes	Yes	Yes	No	No	Yes	Agree	Agree	Agree	Agree	Agree	Agree	Agree	Agree	Agree	Never	Never	Never	Sometimes	Never	Never	Always	Always	Never	Never	Always	Online
538	24	Male	Unmarried	Bachelor	Student	Middle Class	Urban	8	9	14	Yes	No	Yes	Yes	Yes	Yes	No	No	Yes	Agree	Agree	Agree	Agree	Agree	Agree	Agree	Agree	Agree	Never	Never	Sometimes	Always	Sometimes	Sometimes	Never	Always	Sometimes	Sometimes	Sometimes	Online
539	24	Female	Unmarried	Bachelor	Student	Middle Class	Urban	8	9	17	Yes	No	Yes	Yes	Yes	Yes	No	No	Yes	Agree	Agree	Agree	Agree	Agree	Agree	Agree	Agree	Agree	Never	Never	Never	Sometimes	Never	Never	Always	Always	Never	Never	Always	Online
540	24	Female	Unmarried	Bachelor	Student	Middle Class	Urban	8	9	17	Yes	No	Yes	Yes	Yes	Yes	No	No	Yes	Agree	Agree	Agree	Agree	Agree	Agree	Agree	Agree	Agree	Never	Never	Never	Sometimes	Never	Never	Always	Always	Never	Never	Always	Online
541	24	Female	Unmarried	Bachelor	Student	Middle Class	Urban	8	9	17	Yes	No	Yes	Yes	Yes	Yes	No	No	Yes	Agree	Agree	Agree	Agree	Agree	Agree	Agree	Agree	Agree	Never	Never	Never	Sometimes	Never	Never	Always	Always	Never	Never	Always	Online
542	24	Female	Unmarried	Bachelor	Student	Middle Class	Urban	8	9	17	Yes	No	Yes	Yes	Yes	Yes	No	No	Yes	Agree	Agree	Agree	Agree	Agree	Agree	Agree	Agree	Agree	Never	Never	Never	Sometimes	Never	Never	Always	Always	Never	Never	Always	Online
543	24	Female	Unmarried	Bachelor	Student	Middle Class	Urban	8	9	17	Yes	No	Yes	Yes	Yes	Yes	No	No	Yes	Agree	Agree	Agree	Agree	Agree	Agree	Agree	Agree	Agree	Never	Never	Never	Sometimes	Never	Never	Always	Always	Never	Never	Always	Online
544	24	Male	Unmarried	Bachelor	Student	Middle Class	Urban	8	9	14	Yes	No	Yes	Yes	Yes	Yes	No	No	Yes	Agree	Agree	Agree	Agree	Agree	Agree	Agree	Agree	Agree	Never	Never	Sometimes	Always	Sometimes	Sometimes	Never	Always	Sometimes	Sometimes	Sometimes	Online
545	24	Female	Unmarried	Bachelor	Student	Middle Class	Urban	8	9	17	Yes	No	Yes	Yes	Yes	Yes	No	No	Yes	Agree	Agree	Agree	Agree	Agree	Agree	Agree	Agree	Agree	Never	Never	Never	Sometimes	Never	Never	Always	Always	Never	Never	Always	Online
546	24	Female	Unmarried	Bachelor	Student	Middle Class	Urban	8	9	17	Yes	No	Yes	Yes	Yes	Yes	No	No	Yes	Agree	Agree	Agree	Agree	Agree	Agree	Agree	Agree	Agree	Never	Never	Never	Sometimes	Never	Never	Always	Always	Never	Never	Always	Online
547	24	Female	Unmarried	Bachelor	Student	Middle Class	Urban	8	9	17	Yes	No	Yes	Yes	Yes	Yes	No	No	Yes	Agree	Agree	Agree	Agree	Agree	Agree	Agree	Agree	Agree	Never	Never	Never	Sometimes	Never	Never	Always	Always	Never	Never	Always	Online
548	24	Female	Unmarried	Bachelor	Student	Middle Class	Urban	8	9	17	Yes	No	Yes	Yes	Yes	Yes	No	No	Yes	Agree	Agree	Agree	Agree	Agree	Agree	Agree	Agree	Agree	Never	Never	Never	Sometimes	Never	Never	Always	Always	Never	Never	Always	Online
549	24	Female	Unmarried	Bachelor	Student	Middle Class	Urban	8	9	17	Yes	No	Yes	Yes	Yes	Yes	No	No	Yes	Agree	Agree	Agree	Agree	Agree	Agree	Agree	Agree	Agree	Never	Never	Never	Sometimes	Never	Never	Always	Always	Never	Never	Always	Online
550	24	Female	Unmarried	Bachelor	Student	Middle Class	Urban	8	9	17	Yes	No	Yes	Yes	Yes	Yes	No	No	Yes	Agree	Agree	Agree	Agree	Agree	Agree	Agree	Agree	Agree	Never	Never	Never	Sometimes	Never	Never	Always	Always	Never	Never	Always	Offline
551	24	Male	Unmarried	Bachelor	Student	Lower-middle class	Urban	7	9	11	Yes	Yes	No	Yes	Yes	Yes	No	No	No	Agree	Agree	Agree	Agree	Agree	Agree	Agree	Agree	Agree	Never	Sometimes	Sometimes	Sometimes	Never	Sometimes	Sometimes	Sometimes	Sometimes	Sometimes	Sometimes	Offline
552	24	Male	Unmarried	Bachelor	Student	Lower-middle class	Urban	7	9	11	Yes	Yes	No	Yes	Yes	Yes	No	No	No	Agree	Agree	Agree	Agree	Agree	Agree	Agree	Agree	Agree	Never	Sometimes	Sometimes	Sometimes	Never	Sometimes	Sometimes	Sometimes	Sometimes	Sometimes	Sometimes	Offline
553	24	Male	Unmarried	Bachelor	Student	Lower-middle class	Urban	7	9	11	Yes	Yes	No	Yes	Yes	Yes	No	No	No	Agree	Agree	Agree	Agree	Agree	Agree	Agree	Agree	Agree	Never	Sometimes	Sometimes	Sometimes	Never	Sometimes	Sometimes	Sometimes	Sometimes	Sometimes	Sometimes	Offline
554	24	Male	Unmarried	Bachelor	Student	Lower-middle class	Urban	7	9	11	Yes	Yes	No	Yes	Yes	Yes	No	No	No	Agree	Agree	Agree	Agree	Agree	Agree	Agree	Agree	Agree	Never	Sometimes	Sometimes	Sometimes	Never	Sometimes	Sometimes	Sometimes	Sometimes	Sometimes	Sometimes	Offline
555	24	Male	Unmarried	Bachelor	Student	Lower-middle class	Urban	7	9	11	Yes	Yes	No	Yes	Yes	Yes	No	No	No	Agree	Agree	Agree	Agree	Agree	Agree	Agree	Agree	Agree	Never	Sometimes	Sometimes	Sometimes	Never	Sometimes	Sometimes	Sometimes	Sometimes	Sometimes	Sometimes	Offline
556	24	Male	Unmarried	Bachelor	Student	Lower-middle class	Urban	7	9	11	Yes	Yes	No	Yes	Yes	Yes	No	No	No	Agree	Agree	Agree	Agree	Agree	Agree	Agree	Agree	Agree	Never	Sometimes	Sometimes	Sometimes	Never	Sometimes	Sometimes	Sometimes	Sometimes	Sometimes	Sometimes	Offline
557	24	Female	Divorced	Bachelor	Employee	Middle Class	Semi-urban	8	9	14	Yes	Yes	Yes	Yes	Yes	Yes	No	No	No	Agree	Agree	Agree	Agree	Agree	Agree	Agree	Agree	Agree	Never	Never	Sometimes	Sometimes	Never	Never	Sometimes	Sometimes	Sometimes	Never	Sometimes	Offline
558	24	Female	Divorced	Bachelor	Employee	Middle Class	Semi-urban	8	9	14	Yes	Yes	Yes	Yes	Yes	Yes	No	No	No	Agree	Agree	Agree	Agree	Agree	Agree	Agree	Agree	Agree	Never	Never	Sometimes	Sometimes	Never	Never	Sometimes	Sometimes	Sometimes	Never	Sometimes	Offline
559	24	Female	Divorced	Bachelor	Employee	Middle Class	Semi-urban	8	9	14	Yes	Yes	Yes	Yes	Yes	Yes	No	No	No	Agree	Agree	Agree	Agree	Agree	Agree	Agree	Agree	Agree	Never	Never	Sometimes	Sometimes	Never	Never	Sometimes	Sometimes	Sometimes	Never	Sometimes	Offline
560	24	Female	Divorced	Bachelor	Employee	Middle Class	Semi-urban	8	9	14	Yes	Yes	Yes	Yes	Yes	Yes	No	No	No	Agree	Agree	Agree	Agree	Agree	Agree	Agree	Agree	Agree	Never	Never	Sometimes	Sometimes	Never	Never	Sometimes	Sometimes	Sometimes	Never	Sometimes	Offline
561	24	Female	Divorced	Bachelor	Employee	Middle Class	Semi-urban	8	9	14	Yes	Yes	Yes	Yes	Yes	Yes	No	No	No	Agree	Agree	Agree	Agree	Agree	Agree	Agree	Agree	Agree	Never	Never	Sometimes	Sometimes	Never	Never	Sometimes	Sometimes	Sometimes	Never	Sometimes	Offline
562	24	Female	Divorced	Bachelor	Employee	Middle Class	Semi-urban	8	9	14	Yes	Yes	Yes	Yes	Yes	Yes	No	No	No	Agree	Agree	Agree	Agree	Agree	Agree	Agree	Agree	Agree	Never	Never	Sometimes	Sometimes	Never	Never	Sometimes	Sometimes	Sometimes	Never	Sometimes	Offline
563	24	Female	Unmarried	Master or above	Student	Middle Class	Semi-urban	6	8	15	Yes	Yes	Yes	Yes	No	Yes	No	No	Yes	Agree	Agree	Agree	Agree	Agree	Disagree	Agree	Agree	Agree	Sometimes	Sometimes	Always	Always	Sometimes	Sometimes	Sometimes	Always	Sometimes	Sometimes	Always	Offline
564	24	Female	Unmarried	Master or above	Student	Middle Class	Semi-urban	6	8	15	Yes	Yes	Yes	Yes	No	Yes	No	No	Yes	Agree	Agree	Agree	Agree	Agree	Disagree	Agree	Agree	Agree	Sometimes	Sometimes	Always	Always	Sometimes	Sometimes	Sometimes	Always	Sometimes	Sometimes	Always	Offline
565	24	Female	Unmarried	Master or above	Student	Middle Class	Semi-urban	6	8	15	Yes	Yes	Yes	Yes	No	Yes	No	No	Yes	Agree	Agree	Agree	Agree	Agree	Disagree	Agree	Agree	Agree	Sometimes	Sometimes	Always	Always	Sometimes	Sometimes	Sometimes	Always	Sometimes	Sometimes	Always	Offline
566	24	Female	Unmarried	Master or above	Student	Middle Class	Semi-urban	6	8	15	Yes	Yes	Yes	Yes	No	Yes	No	No	Yes	Agree	Agree	Agree	Agree	Agree	Disagree	Agree	Agree	Agree	Sometimes	Sometimes	Always	Always	Sometimes	Sometimes	Sometimes	Always	Sometimes	Sometimes	Always	Offline
567	24	Female	Unmarried	Master or above	Student	Middle Class	Semi-urban	6	8	15	Yes	Yes	Yes	Yes	No	Yes	No	No	Yes	Agree	Agree	Agree	Agree	Agree	Disagree	Agree	Agree	Agree	Sometimes	Sometimes	Always	Always	Sometimes	Sometimes	Sometimes	Always	Sometimes	Sometimes	Always	Offline
568	24	Female	Unmarried	Master or above	Student	Middle Class	Semi-urban	6	8	15	Yes	Yes	Yes	Yes	No	Yes	No	No	Yes	Agree	Agree	Agree	Agree	Agree	Disagree	Agree	Agree	Agree	Sometimes	Sometimes	Always	Always	Sometimes	Sometimes	Sometimes	Always	Sometimes	Sometimes	Always	Offline
569	24	Female	Unmarried	Bachelor	Student	Middle Class	Semi-urban	7	8	11	Yes	No	Yes	Yes	Yes	Yes	Yes	No	Yes	Agree	Agree	Disagree	Agree	Agree	Agree	Agree	Agree	Agree	Sometimes	Sometimes	Sometimes	Never	Sometimes	Sometimes	Sometimes	Sometimes	Sometimes	Never	Sometimes	Offline
570	24	Female	Unmarried	Bachelor	Student	Middle Class	Semi-urban	7	8	11	Yes	No	Yes	Yes	Yes	Yes	Yes	No	Yes	Agree	Agree	Disagree	Agree	Agree	Agree	Agree	Agree	Agree	Sometimes	Sometimes	Sometimes	Never	Sometimes	Sometimes	Sometimes	Sometimes	Sometimes	Never	Sometimes	Offline
571	24	Female	Unmarried	Bachelor	Student	Middle Class	Semi-urban	7	8	11	Yes	No	Yes	Yes	Yes	Yes	Yes	No	Yes	Agree	Agree	Disagree	Agree	Agree	Agree	Agree	Agree	Agree	Sometimes	Sometimes	Sometimes	Never	Sometimes	Sometimes	Sometimes	Sometimes	Sometimes	Never	Sometimes	Offline
572	24	Female	Unmarried	Bachelor	Student	Middle Class	Semi-urban	7	8	11	Yes	No	Yes	Yes	Yes	Yes	Yes	No	Yes	Agree	Agree	Disagree	Agree	Agree	Agree	Agree	Agree	Agree	Sometimes	Sometimes	Sometimes	Never	Sometimes	Sometimes	Sometimes	Sometimes	Sometimes	Never	Sometimes	Offline
573	24	Female	Unmarried	Bachelor	Student	Middle Class	Semi-urban	7	8	11	Yes	No	Yes	Yes	Yes	Yes	Yes	No	Yes	Agree	Agree	Disagree	Agree	Agree	Agree	Agree	Agree	Agree	Sometimes	Sometimes	Sometimes	Never	Sometimes	Sometimes	Sometimes	Sometimes	Sometimes	Never	Sometimes	Offline
574	24	Female	Unmarried	Bachelor	Student	Middle Class	Semi-urban	7	8	11	Yes	No	Yes	Yes	Yes	Yes	Yes	No	Yes	Agree	Agree	Disagree	Agree	Agree	Agree	Agree	Agree	Agree	Sometimes	Sometimes	Sometimes	Never	Sometimes	Sometimes	Sometimes	Sometimes	Sometimes	Never	Sometimes	Offline
575	24	Male	Unmarried	College	Student	Middle Class	Semi-urban	7	9	18	Yes	Yes	Yes	Yes	Yes	Yes	No	No	Yes	Agree	Agree	Agree	Agree	Agree	Agree	Agree	Agree	Agree	Sometimes	Never	Always	Always	Always	Sometimes	Sometimes	Always	Sometimes	Never	Always	Offline
576	24	Male	Unmarried	College	Student	Middle Class	Semi-urban	7	9	18	Yes	Yes	Yes	Yes	Yes	Yes	No	No	Yes	Agree	Agree	Agree	Agree	Agree	Agree	Agree	Agree	Agree	Sometimes	Never	Always	Always	Always	Sometimes	Sometimes	Always	Sometimes	Never	Always	Offline
577	24	Male	Unmarried	College	Student	Middle Class	Semi-urban	7	9	18	Yes	Yes	Yes	Yes	Yes	Yes	No	No	Yes	Agree	Agree	Agree	Agree	Agree	Agree	Agree	Agree	Agree	Sometimes	Never	Always	Always	Always	Sometimes	Sometimes	Always	Sometimes	Never	Always	Offline
578	24	Male	Unmarried	College	Student	Middle Class	Semi-urban	7	9	18	Yes	Yes	Yes	Yes	Yes	Yes	No	No	Yes	Agree	Agree	Agree	Agree	Agree	Agree	Agree	Agree	Agree	Sometimes	Never	Always	Always	Always	Sometimes	Sometimes	Always	Sometimes	Never	Always	Offline
579	24	Male	Unmarried	College	Student	Middle Class	Semi-urban	7	9	18	Yes	Yes	Yes	Yes	Yes	Yes	No	No	Yes	Agree	Agree	Agree	Agree	Agree	Agree	Agree	Agree	Agree	Sometimes	Never	Always	Always	Always	Sometimes	Sometimes	Always	Sometimes	Never	Always	Offline
580	24	Male	Unmarried	College	Student	Middle Class	Semi-urban	7	9	18	Yes	Yes	Yes	Yes	Yes	Yes	No	No	Yes	Agree	Agree	Agree	Agree	Agree	Agree	Agree	Agree	Agree	Sometimes	Never	Always	Always	Always	Sometimes	Sometimes	Always	Sometimes	Never	Always	Offline
581	25	Female	Unmarried	Bachelor	Employee	Middle Class	Urban	9	9	16	Yes	No	Yes	Yes	Yes	Yes	No	No	No	Agree	Agree	Agree	Agree	Agree	Agree	Agree	Agree	Agree	Never	Never	Always	Always	Never	Never	Never	Always	Never	Always	Always	Offline
582	25	Female	Unmarried	Bachelor	Employee	Middle Class	Urban	9	9	16	Yes	No	Yes	Yes	Yes	Yes	No	No	No	Agree	Agree	Agree	Agree	Agree	Agree	Agree	Agree	Agree	Never	Never	Always	Always	Never	Never	Never	Always	Never	Always	Always	Offline
583	25	Female	Unmarried	Bachelor	Employee	Middle Class	Urban	9	9	16	Yes	No	Yes	Yes	Yes	Yes	No	No	No	Agree	Agree	Agree	Agree	Agree	Agree	Agree	Agree	Agree	Never	Never	Always	Always	Never	Never	Never	Always	Never	Always	Always	Offline
584	25	Female	Unmarried	Bachelor	Employee	Middle Class	Urban	9	9	16	Yes	No	Yes	Yes	Yes	Yes	No	No	No	Agree	Agree	Agree	Agree	Agree	Agree	Agree	Agree	Agree	Never	Never	Always	Always	Never	Never	Never	Always	Never	Always	Always	Offline
585	25	Female	Unmarried	Bachelor	Employee	Middle Class	Urban	9	9	16	Yes	No	Yes	Yes	Yes	Yes	No	No	No	Agree	Agree	Agree	Agree	Agree	Agree	Agree	Agree	Agree	Never	Never	Always	Always	Never	Never	Never	Always	Never	Always	Always	Offline
586	25	Female	Unmarried	Bachelor	Employee	Middle Class	Urban	9	9	16	Yes	No	Yes	Yes	Yes	Yes	No	No	No	Agree	Agree	Agree	Agree	Agree	Agree	Agree	Agree	Agree	Never	Never	Always	Always	Never	Never	Never	Always	Never	Always	Always	Offline
587	25	Female	Married	Master or above	Student	Higher-middle Class	Urban	6	7	10	Yes	Yes	No	Yes	Yes	No	No	No	No	Agree	Agree	Agree	Agree	Disagree	Agree	Agree	Agree	Disagree	Sometimes	Sometimes	Never	Sometimes	Sometimes	Sometimes	Sometimes	Sometimes	Sometimes	Never	Never	Offline
588	25	Female	Married	Master or above	Student	Higher-middle Class	Urban	6	7	10	Yes	Yes	No	Yes	Yes	No	No	No	No	Agree	Agree	Agree	Agree	Disagree	Agree	Agree	Agree	Disagree	Sometimes	Sometimes	Never	Sometimes	Sometimes	Sometimes	Sometimes	Sometimes	Sometimes	Never	Never	Offline
589	25	Female	Married	Master or above	Student	Higher-middle Class	Urban	6	7	10	Yes	Yes	No	Yes	Yes	No	No	No	No	Agree	Agree	Agree	Agree	Disagree	Agree	Agree	Agree	Disagree	Sometimes	Sometimes	Never	Sometimes	Sometimes	Sometimes	Sometimes	Sometimes	Sometimes	Never	Never	Offline
590	25	Female	Married	Master or above	Student	Higher-middle Class	Urban	6	7	10	Yes	Yes	No	Yes	Yes	No	No	No	No	Agree	Agree	Agree	Agree	Disagree	Agree	Agree	Agree	Disagree	Sometimes	Sometimes	Never	Sometimes	Sometimes	Sometimes	Sometimes	Sometimes	Sometimes	Never	Never	Offline
591	25	Female	Married	Master or above	Student	Higher-middle Class	Urban	6	7	10	Yes	Yes	No	Yes	Yes	No	No	No	No	Agree	Agree	Agree	Agree	Disagree	Agree	Agree	Agree	Disagree	Sometimes	Sometimes	Never	Sometimes	Sometimes	Sometimes	Sometimes	Sometimes	Sometimes	Never	Never	Offline
592	25	Female	Married	Master or above	Student	Higher-middle Class	Urban	6	7	10	Yes	Yes	No	Yes	Yes	No	No	No	No	Agree	Agree	Agree	Agree	Disagree	Agree	Agree	Agree	Disagree	Sometimes	Sometimes	Never	Sometimes	Sometimes	Sometimes	Sometimes	Sometimes	Sometimes	Never	Never	Offline
593	25	Female	Unmarried	Master or above	Student	Middle Class	Urban	9	9	15	Yes	No	Yes	Yes	Yes	Yes	No	No	No	Agree	Agree	Agree	Agree	Agree	Agree	Agree	Agree	Agree	Never	Never	Sometimes	Sometimes	Never	Sometimes	Sometimes	Sometimes	Never	Never	Always	Offline
594	25	Female	Unmarried	Master or above	Student	Middle Class	Urban	9	9	15	Yes	No	Yes	Yes	Yes	Yes	No	No	No	Agree	Agree	Agree	Agree	Agree	Agree	Agree	Agree	Agree	Never	Never	Sometimes	Sometimes	Never	Sometimes	Sometimes	Sometimes	Never	Never	Always	Offline
595	25	Female	Unmarried	Master or above	Student	Middle Class	Urban	9	9	15	Yes	No	Yes	Yes	Yes	Yes	No	No	No	Agree	Agree	Agree	Agree	Agree	Agree	Agree	Agree	Agree	Never	Never	Sometimes	Sometimes	Never	Sometimes	Sometimes	Sometimes	Never	Never	Always	Offline
596	25	Female	Unmarried	Master or above	Student	Middle Class	Urban	9	9	15	Yes	No	Yes	Yes	Yes	Yes	No	No	No	Agree	Agree	Agree	Agree	Agree	Agree	Agree	Agree	Agree	Never	Never	Sometimes	Sometimes	Never	Sometimes	Sometimes	Sometimes	Never	Never	Always	Offline
597	25	Female	Unmarried	Master or above	Student	Middle Class	Urban	9	9	15	Yes	No	Yes	Yes	Yes	Yes	No	No	No	Agree	Agree	Agree	Agree	Agree	Agree	Agree	Agree	Agree	Never	Never	Sometimes	Sometimes	Never	Sometimes	Sometimes	Sometimes	Never	Never	Always	Online
598	25	Female	Unmarried	Master or above	Student	Middle Class	Urban	9	9	15	Yes	No	Yes	Yes	Yes	Yes	No	No	No	Agree	Agree	Agree	Agree	Agree	Agree	Agree	Agree	Agree	Never	Never	Sometimes	Sometimes	Never	Sometimes	Sometimes	Sometimes	Never	Never	Always	Online
599	25	Male	Married	Bachelor	Student	Higher-middle Class	Urban	8	9	12	Yes	No	No	Yes	Yes	Yes	No	No	No	Agree	Agree	Agree	Agree	Agree	Agree	Agree	Agree	Agree	Never	Never	Never	Never	Never	Sometimes	Never	Sometimes	Never	Never	Always	Online
600	25	Male	Married	Bachelor	Student	Higher-middle Class	Urban	8	9	12	Yes	No	No	Yes	Yes	Yes	No	No	No	Agree	Agree	Agree	Agree	Agree	Agree	Agree	Agree	Agree	Never	Never	Never	Never	Never	Sometimes	Never	Sometimes	Never	Never	Always	Online
601	25	Male	Married	Bachelor	Student	Higher-middle Class	Urban	8	9	12	Yes	No	No	Yes	Yes	Yes	No	No	No	Agree	Agree	Agree	Agree	Agree	Agree	Agree	Agree	Agree	Never	Never	Never	Never	Never	Sometimes	Never	Sometimes	Never	Never	Always	Online
602	25	Male	Married	Bachelor	Student	Higher-middle Class	Urban	8	9	12	Yes	No	No	Yes	Yes	Yes	No	No	No	Agree	Agree	Agree	Agree	Agree	Agree	Agree	Agree	Agree	Never	Never	Never	Never	Never	Sometimes	Never	Sometimes	Never	Never	Always	Online
603	25	Male	Married	Bachelor	Student	Higher-middle Class	Urban	8	9	12	Yes	No	No	Yes	Yes	Yes	No	No	No	Agree	Agree	Agree	Agree	Agree	Agree	Agree	Agree	Agree	Never	Never	Never	Never	Never	Sometimes	Never	Sometimes	Never	Never	Always	Online
604	25	Male	Married	Bachelor	Student	Higher-middle Class	Urban	8	9	12	Yes	No	No	Yes	Yes	Yes	No	No	No	Agree	Agree	Agree	Agree	Agree	Agree	Agree	Agree	Agree	Never	Never	Never	Never	Never	Sometimes	Never	Sometimes	Never	Never	Always	Online
605	25	Female	Married	Bachelor	Student	Middle Class	Urban	7	9	11	Yes	No	No	Yes	Yes	Yes	Yes	No	No	Agree	Agree	Agree	Agree	Agree	Agree	Agree	Agree	Agree	Never	Never	Never	Sometimes	Never	Never	Never	Sometimes	Always	Never	Sometimes	Online
606	25	Female	Married	Bachelor	Student	Middle Class	Urban	7	9	11	Yes	No	No	Yes	Yes	Yes	Yes	No	No	Agree	Agree	Agree	Agree	Agree	Agree	Agree	Agree	Agree	Never	Never	Never	Sometimes	Never	Never	Never	Sometimes	Always	Never	Sometimes	Online
607	25	Female	Married	Bachelor	Student	Middle Class	Urban	7	9	11	Yes	No	No	Yes	Yes	Yes	Yes	No	No	Agree	Agree	Agree	Agree	Agree	Agree	Agree	Agree	Agree	Never	Never	Never	Sometimes	Never	Never	Never	Sometimes	Always	Never	Sometimes	Online
608	25	Female	Married	Bachelor	Student	Middle Class	Urban	7	9	11	Yes	No	No	Yes	Yes	Yes	Yes	No	No	Agree	Agree	Agree	Agree	Agree	Agree	Agree	Agree	Agree	Never	Never	Never	Sometimes	Never	Never	Never	Sometimes	Always	Never	Sometimes	Online
609	25	Female	Married	Bachelor	Student	Middle Class	Urban	7	9	11	Yes	No	No	Yes	Yes	Yes	Yes	No	No	Agree	Agree	Agree	Agree	Agree	Agree	Agree	Agree	Agree	Never	Never	Never	Sometimes	Never	Never	Never	Sometimes	Always	Never	Sometimes	Online
610	25	Female	Married	Bachelor	Student	Middle Class	Urban	7	9	11	Yes	No	No	Yes	Yes	Yes	Yes	No	No	Agree	Agree	Agree	Agree	Agree	Agree	Agree	Agree	Agree	Never	Never	Never	Sometimes	Never	Never	Never	Sometimes	Always	Never	Sometimes	Online
611	25	Male	Married	Bachelor	Student	Middle Class	Rural	6	7	16	Yes	Yes	Yes	Yes	Yes	No	Yes	No	No	Agree	Disagree	Disagree	Agree	Agree	Agree	Agree	Agree	Agree	Never	Never	Always	Sometimes	Sometimes	Always	Sometimes	Always	Sometimes	Never	Always	Online
612	25	Male	Married	Bachelor	Student	Middle Class	Rural	6	7	16	Yes	Yes	Yes	Yes	Yes	No	Yes	No	No	Agree	Disagree	Disagree	Agree	Agree	Agree	Agree	Agree	Agree	Never	Never	Always	Sometimes	Sometimes	Always	Sometimes	Always	Sometimes	Never	Always	Online
613	25	Male	Married	Bachelor	Student	Middle Class	Rural	6	7	16	Yes	Yes	Yes	Yes	Yes	No	Yes	No	No	Agree	Disagree	Disagree	Agree	Agree	Agree	Agree	Agree	Agree	Never	Never	Always	Sometimes	Sometimes	Always	Sometimes	Always	Sometimes	Never	Always	Online
614	25	Male	Married	Bachelor	Student	Middle Class	Rural	6	7	16	Yes	Yes	Yes	Yes	Yes	No	Yes	No	No	Agree	Disagree	Disagree	Agree	Agree	Agree	Agree	Agree	Agree	Never	Never	Always	Sometimes	Sometimes	Always	Sometimes	Always	Sometimes	Never	Always	Online
615	25	Male	Married	Bachelor	Student	Middle Class	Rural	6	7	16	Yes	Yes	Yes	Yes	Yes	No	Yes	No	No	Agree	Disagree	Disagree	Agree	Agree	Agree	Agree	Agree	Agree	Never	Never	Always	Sometimes	Sometimes	Always	Sometimes	Always	Sometimes	Never	Always	Online
616	25	Male	Married	Bachelor	Student	Middle Class	Rural	6	7	16	Yes	Yes	Yes	Yes	Yes	No	Yes	No	No	Agree	Disagree	Disagree	Agree	Agree	Agree	Agree	Agree	Agree	Never	Never	Always	Sometimes	Sometimes	Always	Sometimes	Always	Sometimes	Never	Always	Online
617	26	Female	Married	Bachelor	Student	Higher-middle Class	Urban	5	9	15	Yes	Yes	Yes	No	Yes	No	No	No	Yes	Agree	Agree	Agree	Agree	Agree	Agree	Agree	Agree	Agree	Sometimes	Never	Always	Always	Sometimes	Sometimes	Always	Always	Sometimes	Always	Sometimes	Online
618	26	Female	Married	Bachelor	Student	Higher-middle Class	Urban	5	9	15	Yes	Yes	Yes	No	Yes	No	No	No	Yes	Agree	Agree	Agree	Agree	Agree	Agree	Agree	Agree	Agree	Sometimes	Never	Always	Always	Sometimes	Sometimes	Always	Always	Sometimes	Always	Sometimes	Online
619	26	Female	Married	Bachelor	Student	Higher-middle Class	Urban	5	9	15	Yes	Yes	Yes	No	Yes	No	No	No	Yes	Agree	Agree	Agree	Agree	Agree	Agree	Agree	Agree	Agree	Sometimes	Never	Always	Always	Sometimes	Sometimes	Always	Always	Sometimes	Always	Sometimes	Online
620	26	Female	Married	Bachelor	Student	Higher-middle Class	Urban	5	9	15	Yes	Yes	Yes	No	Yes	No	No	No	Yes	Agree	Agree	Agree	Agree	Agree	Agree	Agree	Agree	Agree	Sometimes	Never	Always	Always	Sometimes	Sometimes	Always	Always	Sometimes	Always	Sometimes	Online
621	26	Female	Married	Bachelor	Student	Higher-middle Class	Urban	5	9	15	Yes	Yes	Yes	No	Yes	No	No	No	Yes	Agree	Agree	Agree	Agree	Agree	Agree	Agree	Agree	Agree	Sometimes	Never	Always	Always	Sometimes	Sometimes	Always	Always	Sometimes	Always	Sometimes	Online
622	26	Female	Married	Bachelor	Student	Higher-middle Class	Urban	5	9	15	Yes	Yes	Yes	No	Yes	No	No	No	Yes	Agree	Agree	Agree	Agree	Agree	Agree	Agree	Agree	Agree	Sometimes	Never	Always	Always	Sometimes	Sometimes	Always	Always	Sometimes	Always	Sometimes	Online
623	27	Female	Married	Master or above	Student	Middle Class	Urban	6	9	8	Yes	Yes	No	Yes	No	Yes	No	No	No	Agree	Agree	Agree	Agree	Agree	Agree	Agree	Agree	Agree	Sometimes	Sometimes	Never	Sometimes	Never	Sometimes	Sometimes	Sometimes	Sometimes	Sometimes	Never	Online
624	27	Female	Married	Master or above	Student	Middle Class	Urban	6	9	8	Yes	Yes	No	Yes	No	Yes	No	No	No	Agree	Agree	Agree	Agree	Agree	Agree	Agree	Agree	Agree	Sometimes	Sometimes	Never	Sometimes	Never	Sometimes	Sometimes	Sometimes	Sometimes	Sometimes	Never	Online
625	27	Female	Married	Master or above	Student	Middle Class	Urban	6	9	8	Yes	Yes	No	Yes	No	Yes	No	No	No	Agree	Agree	Agree	Agree	Agree	Agree	Agree	Agree	Agree	Sometimes	Sometimes	Never	Sometimes	Never	Sometimes	Sometimes	Sometimes	Sometimes	Sometimes	Never	Online
626	27	Female	Married	Master or above	Student	Middle Class	Urban	6	9	8	Yes	Yes	No	Yes	No	Yes	No	No	No	Agree	Agree	Agree	Agree	Agree	Agree	Agree	Agree	Agree	Sometimes	Sometimes	Never	Sometimes	Never	Sometimes	Sometimes	Sometimes	Sometimes	Sometimes	Never	Online
627	27	Female	Married	Master or above	Student	Middle Class	Urban	6	9	8	Yes	Yes	No	Yes	No	Yes	No	No	No	Agree	Agree	Agree	Agree	Agree	Agree	Agree	Agree	Agree	Sometimes	Sometimes	Never	Sometimes	Never	Sometimes	Sometimes	Sometimes	Sometimes	Sometimes	Never	Online
628	27	Female	Married	Master or above	Student	Middle Class	Urban	6	9	8	Yes	Yes	No	Yes	No	Yes	No	No	No	Agree	Agree	Agree	Agree	Agree	Agree	Agree	Agree	Agree	Sometimes	Sometimes	Never	Sometimes	Never	Sometimes	Sometimes	Sometimes	Sometimes	Sometimes	Never	Online
629	28	Male	Unmarried	Bachelor	Employee	Middle Class	Urban	8	6	16	Yes	No	No	Yes	Yes	Yes	No	No	No	Agree	Disagree	Agree	Agree	Agree	Disagree	Disagree	Agree	Agree	Never	Never	Always	Always	Never	Sometimes	Sometimes	Sometimes	Sometimes	Never	Always	Online
630	28	Male	Unmarried	Bachelor	Employee	Middle Class	Urban	8	6	16	Yes	No	No	Yes	Yes	Yes	No	No	No	Agree	Disagree	Agree	Agree	Agree	Disagree	Disagree	Agree	Agree	Never	Never	Always	Always	Never	Sometimes	Sometimes	Sometimes	Sometimes	Never	Always	Online
631	28	Male	Unmarried	Bachelor	Employee	Middle Class	Urban	8	6	16	Yes	No	No	Yes	Yes	Yes	No	No	No	Agree	Disagree	Agree	Agree	Agree	Disagree	Disagree	Agree	Agree	Never	Never	Always	Always	Never	Sometimes	Sometimes	Sometimes	Sometimes	Never	Always	Online
632	28	Male	Unmarried	Bachelor	Employee	Middle Class	Urban	8	6	16	Yes	No	No	Yes	Yes	Yes	No	No	No	Agree	Disagree	Agree	Agree	Agree	Disagree	Disagree	Agree	Agree	Never	Never	Always	Always	Never	Sometimes	Sometimes	Sometimes	Sometimes	Never	Always	Online
633	28	Male	Unmarried	Bachelor	Employee	Middle Class	Urban	8	6	16	Yes	No	No	Yes	Yes	Yes	No	No	No	Agree	Disagree	Agree	Agree	Agree	Disagree	Disagree	Agree	Agree	Never	Never	Always	Always	Never	Sometimes	Sometimes	Sometimes	Sometimes	Never	Always	Online
634	28	Male	Unmarried	Bachelor	Employee	Middle Class	Urban	8	6	16	Yes	No	No	Yes	Yes	Yes	No	No	No	Agree	Disagree	Agree	Agree	Agree	Disagree	Disagree	Agree	Agree	Never	Never	Always	Always	Never	Sometimes	Sometimes	Sometimes	Sometimes	Never	Always	Online
635	29	Female	Married	Master or above	Employee	Higher-middle Class	Urban	6	9	15	Yes	Yes	No	Yes	Yes	Yes	No	No	Yes	Agree	Agree	Agree	Agree	Agree	Agree	Agree	Agree	Agree	Never	Sometimes	Sometimes	Always	Sometimes	Sometimes	Sometimes	Always	Always	Never	Always	Online
636	29	Female	Married	Master or above	Employee	Higher-middle Class	Urban	6	9	15	Yes	Yes	No	Yes	Yes	Yes	No	No	Yes	Agree	Agree	Agree	Agree	Agree	Agree	Agree	Agree	Agree	Never	Sometimes	Sometimes	Always	Sometimes	Sometimes	Sometimes	Always	Always	Never	Always	Online
637	29	Female	Married	Master or above	Employee	Higher-middle Class	Urban	6	9	15	Yes	Yes	No	Yes	Yes	Yes	No	No	Yes	Agree	Agree	Agree	Agree	Agree	Agree	Agree	Agree	Agree	Never	Sometimes	Sometimes	Always	Sometimes	Sometimes	Sometimes	Always	Always	Never	Always	Online
638	29	Female	Married	Master or above	Employee	Higher-middle Class	Urban	6	9	15	Yes	Yes	No	Yes	Yes	Yes	No	No	Yes	Agree	Agree	Agree	Agree	Agree	Agree	Agree	Agree	Agree	Never	Sometimes	Sometimes	Always	Sometimes	Sometimes	Sometimes	Always	Always	Never	Always	Online
639	29	Female	Married	Master or above	Employee	Higher-middle Class	Urban	6	9	15	Yes	Yes	No	Yes	Yes	Yes	No	No	Yes	Agree	Agree	Agree	Agree	Agree	Agree	Agree	Agree	Agree	Never	Sometimes	Sometimes	Always	Sometimes	Sometimes	Sometimes	Always	Always	Never	Always	Online
640	29	Female	Married	Master or above	Employee	Higher-middle Class	Urban	6	9	15	Yes	Yes	No	Yes	Yes	Yes	No	No	Yes	Agree	Agree	Agree	Agree	Agree	Agree	Agree	Agree	Agree	Never	Sometimes	Sometimes	Always	Sometimes	Sometimes	Sometimes	Always	Always	Never	Always	Online
641	29	Male	Married	Master or above	Employee	Middle Class	Urban	9	9	16	Yes	No	Yes	Yes	Yes	Yes	No	No	No	Agree	Agree	Agree	Agree	Agree	Agree	Agree	Agree	Agree	Never	Sometimes	Sometimes	Sometimes	Sometimes	Sometimes	Sometimes	Always	Never	Never	Always	Online
642	29	Male	Married	Master or above	Employee	Middle Class	Urban	9	9	16	Yes	No	Yes	Yes	Yes	Yes	No	No	No	Agree	Agree	Agree	Agree	Agree	Agree	Agree	Agree	Agree	Never	Sometimes	Sometimes	Sometimes	Sometimes	Sometimes	Sometimes	Always	Never	Never	Always	Online
643	29	Male	Married	Master or above	Employee	Middle Class	Urban	9	9	16	Yes	No	Yes	Yes	Yes	Yes	No	No	No	Agree	Agree	Agree	Agree	Agree	Agree	Agree	Agree	Agree	Never	Sometimes	Sometimes	Sometimes	Sometimes	Sometimes	Sometimes	Always	Never	Never	Always	Online
644	29	Male	Married	Master or above	Employee	Middle Class	Urban	9	9	16	Yes	No	Yes	Yes	Yes	Yes	No	No	No	Agree	Agree	Agree	Agree	Agree	Agree	Agree	Agree	Agree	Never	Sometimes	Sometimes	Sometimes	Sometimes	Sometimes	Sometimes	Always	Never	Never	Always	Online
645	29	Male	Married	Master or above	Employee	Middle Class	Urban	9	9	16	Yes	No	Yes	Yes	Yes	Yes	No	No	No	Agree	Agree	Agree	Agree	Agree	Agree	Agree	Agree	Agree	Never	Sometimes	Sometimes	Sometimes	Sometimes	Sometimes	Sometimes	Always	Never	Never	Always	Online
646	29	Male	Married	Master or above	Employee	Middle Class	Urban	9	9	16	Yes	No	Yes	Yes	Yes	Yes	No	No	No	Agree	Agree	Agree	Agree	Agree	Agree	Agree	Agree	Agree	Never	Sometimes	Sometimes	Sometimes	Sometimes	Sometimes	Sometimes	Always	Never	Never	Always	Online
647	29	Male	Unmarried	Bachelor	Employee	Higher-middle Class	Urban	8	9	12	Yes	No	Yes	Yes	No	Yes	No	No	No	Agree	Agree	Agree	Agree	Agree	Agree	Agree	Agree	Agree	Never	Never	Sometimes	Never	Never	Never	Never	Sometimes	Never	Never	Never	Online
648	29	Male	Unmarried	Bachelor	Employee	Higher-middle Class	Urban	8	9	12	Yes	No	Yes	Yes	No	Yes	No	No	No	Agree	Agree	Agree	Agree	Agree	Agree	Agree	Agree	Agree	Never	Never	Sometimes	Never	Never	Never	Never	Sometimes	Never	Never	Never	Online
649	29	Male	Unmarried	Bachelor	Employee	Higher-middle Class	Urban	8	9	12	Yes	No	Yes	Yes	No	Yes	No	No	No	Agree	Agree	Agree	Agree	Agree	Agree	Agree	Agree	Agree	Never	Never	Sometimes	Never	Never	Never	Never	Sometimes	Never	Never	Never	Online
650	29	Male	Unmarried	Bachelor	Employee	Higher-middle Class	Urban	8	9	12	Yes	No	Yes	Yes	No	Yes	No	No	No	Agree	Agree	Agree	Agree	Agree	Agree	Agree	Agree	Agree	Never	Never	Sometimes	Never	Never	Never	Never	Sometimes	Never	Never	Never	Online
651	29	Male	Unmarried	Bachelor	Employee	Higher-middle Class	Urban	8	9	12	Yes	No	Yes	Yes	No	Yes	No	No	No	Agree	Agree	Agree	Agree	Agree	Agree	Agree	Agree	Agree	Never	Never	Sometimes	Never	Never	Never	Never	Sometimes	Never	Never	Never	Online
652	29	Male	Unmarried	Bachelor	Employee	Higher-middle Class	Urban	8	9	12	Yes	No	Yes	Yes	No	Yes	No	No	No	Agree	Agree	Agree	Agree	Agree	Agree	Agree	Agree	Agree	Never	Never	Sometimes	Never	Never	Never	Never	Sometimes	Never	Never	Never	Online
653	29	Male	Unmarried	Bachelor	Employee	Higher-middle Class	Urban	8	9	12	Yes	No	Yes	Yes	No	Yes	No	No	No	Agree	Agree	Agree	Agree	Agree	Agree	Agree	Agree	Agree	Never	Never	Sometimes	Never	Never	Never	Never	Sometimes	Never	Never	Never	Online
654	29	Male	Unmarried	Bachelor	Employee	Higher-middle Class	Urban	8	9	12	Yes	No	Yes	Yes	No	Yes	No	No	No	Agree	Agree	Agree	Agree	Agree	Agree	Agree	Agree	Agree	Never	Never	Sometimes	Never	Never	Never	Never	Sometimes	Never	Never	Never	Online
655	29	Male	Unmarried	Bachelor	Employee	Higher-middle Class	Urban	8	9	12	Yes	No	Yes	Yes	No	Yes	No	No	No	Agree	Agree	Agree	Agree	Agree	Agree	Agree	Agree	Agree	Never	Never	Sometimes	Never	Never	Never	Never	Sometimes	Never	Never	Never	Online
656	29	Male	Unmarried	Bachelor	Employee	Higher-middle Class	Urban	8	9	12	Yes	No	Yes	Yes	No	Yes	No	No	No	Agree	Agree	Agree	Agree	Agree	Agree	Agree	Agree	Agree	Never	Never	Sometimes	Never	Never	Never	Never	Sometimes	Never	Never	Never	Online
657	29	Male	Unmarried	Bachelor	Employee	Higher-middle Class	Urban	8	9	12	Yes	No	Yes	Yes	No	Yes	No	No	No	Agree	Agree	Agree	Agree	Agree	Agree	Agree	Agree	Agree	Never	Never	Sometimes	Never	Never	Never	Never	Sometimes	Never	Never	Never	Online
658	29	Male	Unmarried	Bachelor	Employee	Higher-middle Class	Urban	8	9	12	Yes	No	Yes	Yes	No	Yes	No	No	No	Agree	Agree	Agree	Agree	Agree	Agree	Agree	Agree	Agree	Never	Never	Sometimes	Never	Never	Never	Never	Sometimes	Never	Never	Never	Online
659	29	Male	Unmarried	Bachelor	Employee	Higher-middle Class	Urban	8	9	12	Yes	No	Yes	Yes	No	Yes	No	No	No	Agree	Agree	Agree	Agree	Agree	Agree	Agree	Agree	Agree	Never	Never	Sometimes	Never	Never	Never	Never	Sometimes	Never	Never	Never	Online
660	29	Male	Unmarried	Bachelor	Employee	Higher-middle Class	Urban	8	9	12	Yes	No	Yes	Yes	No	Yes	No	No	No	Agree	Agree	Agree	Agree	Agree	Agree	Agree	Agree	Agree	Never	Never	Sometimes	Never	Never	Never	Never	Sometimes	Never	Never	Never	Online
661	29	Male	Unmarried	Bachelor	Employee	Higher-middle Class	Urban	8	9	12	Yes	No	Yes	Yes	No	Yes	No	No	No	Agree	Agree	Agree	Agree	Agree	Agree	Agree	Agree	Agree	Never	Never	Sometimes	Never	Never	Never	Never	Sometimes	Never	Never	Never	Online
662	29	Male	Unmarried	Bachelor	Employee	Higher-middle Class	Urban	8	9	12	Yes	No	Yes	Yes	No	Yes	No	No	No	Agree	Agree	Agree	Agree	Agree	Agree	Agree	Agree	Agree	Never	Never	Sometimes	Never	Never	Never	Never	Sometimes	Never	Never	Never	Online
663	29	Male	Unmarried	Bachelor	Employee	Higher-middle Class	Urban	8	9	12	Yes	No	Yes	Yes	No	Yes	No	No	No	Agree	Agree	Agree	Agree	Agree	Agree	Agree	Agree	Agree	Never	Never	Sometimes	Never	Never	Never	Never	Sometimes	Never	Never	Never	Online
664	29	Male	Unmarried	Bachelor	Employee	Higher-middle Class	Urban	8	9	12	Yes	No	Yes	Yes	No	Yes	No	No	No	Agree	Agree	Agree	Agree	Agree	Agree	Agree	Agree	Agree	Never	Never	Sometimes	Never	Never	Never	Never	Sometimes	Never	Never	Never	Online
665	29	Male	Unmarried	Bachelor	Employee	Higher-middle Class	Urban	8	9	12	Yes	No	Yes	Yes	No	Yes	No	No	No	Agree	Agree	Agree	Agree	Agree	Agree	Agree	Agree	Agree	Never	Never	Sometimes	Never	Never	Never	Never	Sometimes	Never	Never	Never	Online
666	29	Male	Unmarried	Bachelor	Employee	Higher-middle Class	Urban	8	9	12	Yes	No	Yes	Yes	No	Yes	No	No	No	Agree	Agree	Agree	Agree	Agree	Agree	Agree	Agree	Agree	Never	Never	Sometimes	Never	Never	Never	Never	Sometimes	Never	Never	Never	Online
667	29	Male	Unmarried	Bachelor	Employee	Higher-middle Class	Urban	8	9	12	Yes	No	Yes	Yes	No	Yes	No	No	No	Agree	Agree	Agree	Agree	Agree	Agree	Agree	Agree	Agree	Never	Never	Sometimes	Never	Never	Never	Never	Sometimes	Never	Never	Never	Online
668	29	Male	Unmarried	Bachelor	Employee	Higher-middle Class	Urban	8	9	12	Yes	No	Yes	Yes	No	Yes	No	No	No	Agree	Agree	Agree	Agree	Agree	Agree	Agree	Agree	Agree	Never	Never	Sometimes	Never	Never	Never	Never	Sometimes	Never	Never	Never	Online
669	29	Male	Unmarried	Bachelor	Employee	Higher-middle Class	Urban	8	9	12	Yes	No	Yes	Yes	No	Yes	No	No	No	Agree	Agree	Agree	Agree	Agree	Agree	Agree	Agree	Agree	Never	Never	Sometimes	Never	Never	Never	Never	Sometimes	Never	Never	Never	Online
670	29	Male	Unmarried	Bachelor	Employee	Higher-middle Class	Urban	8	9	12	Yes	No	Yes	Yes	No	Yes	No	No	No	Agree	Agree	Agree	Agree	Agree	Agree	Agree	Agree	Agree	Never	Never	Sometimes	Never	Never	Never	Never	Sometimes	Never	Never	Never	Offline
671	29	Male	Unmarried	Bachelor	Employee	Higher-middle Class	Urban	8	9	12	Yes	No	Yes	Yes	No	Yes	No	No	No	Agree	Agree	Agree	Agree	Agree	Agree	Agree	Agree	Agree	Never	Never	Sometimes	Never	Never	Never	Never	Sometimes	Never	Never	Never	Offline
672	29	Male	Unmarried	Bachelor	Employee	Higher-middle Class	Urban	8	9	12	Yes	No	Yes	Yes	No	Yes	No	No	No	Agree	Agree	Agree	Agree	Agree	Agree	Agree	Agree	Agree	Never	Never	Sometimes	Never	Never	Never	Never	Sometimes	Never	Never	Never	Offline
673	29	Male	Unmarried	Bachelor	Employee	Higher-middle Class	Urban	8	9	12	Yes	No	Yes	Yes	No	Yes	No	No	No	Agree	Agree	Agree	Agree	Agree	Agree	Agree	Agree	Agree	Never	Never	Sometimes	Never	Never	Never	Never	Sometimes	Never	Never	Never	Offline
674	29	Male	Unmarried	Bachelor	Employee	Higher-middle Class	Urban	8	9	12	Yes	No	Yes	Yes	No	Yes	No	No	No	Agree	Agree	Agree	Agree	Agree	Agree	Agree	Agree	Agree	Never	Never	Sometimes	Never	Never	Never	Never	Sometimes	Never	Never	Never	Offline
675	29	Male	Unmarried	Bachelor	Employee	Higher-middle Class	Urban	8	9	12	Yes	No	Yes	Yes	No	Yes	No	No	No	Agree	Agree	Agree	Agree	Agree	Agree	Agree	Agree	Agree	Never	Never	Sometimes	Never	Never	Never	Never	Sometimes	Never	Never	Never	Offline
676	29	Male	Unmarried	Bachelor	Employee	Higher-middle Class	Urban	8	9	12	Yes	No	Yes	Yes	No	Yes	No	No	No	Agree	Agree	Agree	Agree	Agree	Agree	Agree	Agree	Agree	Never	Never	Sometimes	Never	Never	Never	Never	Sometimes	Never	Never	Never	Offline
677	29	Male	Unmarried	Bachelor	Employee	Higher-middle Class	Urban	8	9	12	Yes	No	Yes	Yes	No	Yes	No	No	No	Agree	Agree	Agree	Agree	Agree	Agree	Agree	Agree	Agree	Never	Never	Sometimes	Never	Never	Never	Never	Sometimes	Never	Never	Never	Offline
678	29	Male	Unmarried	Bachelor	Employee	Higher-middle Class	Urban	8	9	12	Yes	No	Yes	Yes	No	Yes	No	No	No	Agree	Agree	Agree	Agree	Agree	Agree	Agree	Agree	Agree	Never	Never	Sometimes	Never	Never	Never	Never	Sometimes	Never	Never	Never	Offline
679	29	Male	Unmarried	Bachelor	Employee	Higher-middle Class	Urban	8	9	12	Yes	No	Yes	Yes	No	Yes	No	No	No	Agree	Agree	Agree	Agree	Agree	Agree	Agree	Agree	Agree	Never	Never	Sometimes	Never	Never	Never	Never	Sometimes	Never	Never	Never	Offline
680	29	Male	Unmarried	Bachelor	Employee	Higher-middle Class	Urban	8	9	12	Yes	No	Yes	Yes	No	Yes	No	No	No	Agree	Agree	Agree	Agree	Agree	Agree	Agree	Agree	Agree	Never	Never	Sometimes	Never	Never	Never	Never	Sometimes	Never	Never	Never	Offline
681	29	Male	Unmarried	Bachelor	Employee	Higher-middle Class	Urban	8	9	12	Yes	No	Yes	Yes	No	Yes	No	No	No	Agree	Agree	Agree	Agree	Agree	Agree	Agree	Agree	Agree	Never	Never	Sometimes	Never	Never	Never	Never	Sometimes	Never	Never	Never	Offline
682	29	Male	Unmarried	Bachelor	Employee	Higher-middle Class	Urban	8	9	12	Yes	No	Yes	Yes	No	Yes	No	No	No	Agree	Agree	Agree	Agree	Agree	Agree	Agree	Agree	Agree	Never	Never	Sometimes	Never	Never	Never	Never	Sometimes	Never	Never	Never	Offline
683	29	Male	Unmarried	Bachelor	Employee	Higher-middle Class	Urban	8	9	12	Yes	No	Yes	Yes	No	Yes	No	No	No	Agree	Agree	Agree	Agree	Agree	Agree	Agree	Agree	Agree	Never	Never	Sometimes	Never	Never	Never	Never	Sometimes	Never	Never	Never	Offline
684	29	Male	Married	Bachelor	Employee	Lower-middle class	Rural	7	9	15	Yes	Yes	Yes	Yes	Yes	Yes	No	No	Yes	Agree	Agree	Agree	Agree	Agree	Agree	Agree	Agree	Agree	Never	Never	Always	Sometimes	Sometimes	Sometimes	Sometimes	Always	Sometimes	Sometimes	Sometimes	Offline
685	29	Male	Married	Bachelor	Employee	Lower-middle class	Rural	7	9	15	Yes	Yes	Yes	Yes	Yes	Yes	No	No	Yes	Agree	Agree	Agree	Agree	Agree	Agree	Agree	Agree	Agree	Never	Never	Always	Sometimes	Sometimes	Sometimes	Sometimes	Always	Sometimes	Sometimes	Sometimes	Offline
686	29	Male	Married	Bachelor	Employee	Lower-middle class	Rural	7	9	15	Yes	Yes	Yes	Yes	Yes	Yes	No	No	Yes	Agree	Agree	Agree	Agree	Agree	Agree	Agree	Agree	Agree	Never	Never	Always	Sometimes	Sometimes	Sometimes	Sometimes	Always	Sometimes	Sometimes	Sometimes	Offline
687	29	Male	Married	Bachelor	Employee	Lower-middle class	Rural	7	9	15	Yes	Yes	Yes	Yes	Yes	Yes	No	No	Yes	Agree	Agree	Agree	Agree	Agree	Agree	Agree	Agree	Agree	Never	Never	Always	Sometimes	Sometimes	Sometimes	Sometimes	Always	Sometimes	Sometimes	Sometimes	Offline
688	29	Male	Married	Bachelor	Employee	Lower-middle class	Rural	7	9	15	Yes	Yes	Yes	Yes	Yes	Yes	No	No	Yes	Agree	Agree	Agree	Agree	Agree	Agree	Agree	Agree	Agree	Never	Never	Always	Sometimes	Sometimes	Sometimes	Sometimes	Always	Sometimes	Sometimes	Sometimes	Offline
689	29	Male	Married	Bachelor	Employee	Lower-middle class	Rural	7	9	15	Yes	Yes	Yes	Yes	Yes	Yes	No	No	Yes	Agree	Agree	Agree	Agree	Agree	Agree	Agree	Agree	Agree	Never	Never	Always	Sometimes	Sometimes	Sometimes	Sometimes	Always	Sometimes	Sometimes	Sometimes	Offline
690	34	Male	Married	Master or above	Businessman	Higher-middle Class	Urban	7	6	10	Yes	Yes	Yes	Yes	Yes	Yes	Yes	No	No	Agree	Agree	Agree	Agree	Disagree	Disagree	Disagree	Agree	Agree	Never	Sometimes	Sometimes	Never	Never	Sometimes	Never	Sometimes	Sometimes	Sometimes	Always	Offline
691	34	Male	Married	Master or above	Businessman	Higher-middle Class	Urban	7	6	10	Yes	Yes	Yes	Yes	Yes	Yes	Yes	No	No	Agree	Agree	Agree	Agree	Disagree	Disagree	Disagree	Agree	Agree	Never	Sometimes	Sometimes	Never	Never	Sometimes	Never	Sometimes	Sometimes	Sometimes	Always	Offline
692	34	Male	Married	Master or above	Businessman	Higher-middle Class	Urban	7	6	10	Yes	Yes	Yes	Yes	Yes	Yes	Yes	No	No	Agree	Agree	Agree	Agree	Disagree	Disagree	Disagree	Agree	Agree	Never	Sometimes	Sometimes	Never	Never	Sometimes	Never	Sometimes	Sometimes	Sometimes	Always	Offline
693	34	Male	Married	Master or above	Businessman	Higher-middle Class	Urban	7	6	10	Yes	Yes	Yes	Yes	Yes	Yes	Yes	No	No	Agree	Agree	Agree	Agree	Disagree	Disagree	Disagree	Agree	Agree	Never	Sometimes	Sometimes	Never	Never	Sometimes	Never	Sometimes	Sometimes	Sometimes	Always	Offline
694	34	Male	Married	Master or above	Businessman	Higher-middle Class	Urban	7	6	10	Yes	Yes	Yes	Yes	Yes	Yes	Yes	No	No	Agree	Agree	Agree	Agree	Disagree	Disagree	Disagree	Agree	Agree	Never	Sometimes	Sometimes	Never	Never	Sometimes	Never	Sometimes	Sometimes	Sometimes	Always	Offline
695	34	Male	Married	Master or above	Businessman	Higher-middle Class	Urban	7	6	10	Yes	Yes	Yes	Yes	Yes	Yes	Yes	No	No	Agree	Agree	Agree	Agree	Disagree	Disagree	Disagree	Agree	Agree	Never	Sometimes	Sometimes	Never	Never	Sometimes	Never	Sometimes	Sometimes	Sometimes	Always	Offline
696	34	Male	Married	Master or above	Businessman	Higher-middle Class	Urban	7	6	10	Yes	Yes	Yes	Yes	Yes	Yes	Yes	No	No	Agree	Agree	Agree	Agree	Disagree	Disagree	Disagree	Agree	Agree	Never	Sometimes	Sometimes	Never	Never	Sometimes	Never	Sometimes	Sometimes	Sometimes	Always	Offline
697	34	Male	Married	Master or above	Businessman	Higher-middle Class	Urban	7	6	10	Yes	Yes	Yes	Yes	Yes	Yes	Yes	No	No	Agree	Agree	Agree	Agree	Disagree	Disagree	Disagree	Agree	Agree	Never	Sometimes	Sometimes	Never	Never	Sometimes	Never	Sometimes	Sometimes	Sometimes	Always	Offline
698	34	Male	Married	Master or above	Businessman	Higher-middle Class	Urban	7	6	10	Yes	Yes	Yes	Yes	Yes	Yes	Yes	No	No	Agree	Agree	Agree	Agree	Disagree	Disagree	Disagree	Agree	Agree	Never	Sometimes	Sometimes	Never	Never	Sometimes	Never	Sometimes	Sometimes	Sometimes	Always	Offline
699	34	Male	Married	Master or above	Businessman	Higher-middle Class	Urban	7	6	10	Yes	Yes	Yes	Yes	Yes	Yes	Yes	No	No	Agree	Agree	Agree	Agree	Disagree	Disagree	Disagree	Agree	Agree	Never	Sometimes	Sometimes	Never	Never	Sometimes	Never	Sometimes	Sometimes	Sometimes	Always	Offline
700	34	Male	Married	Master or above	Businessman	Higher-middle Class	Urban	7	6	10	Yes	Yes	Yes	Yes	Yes	Yes	Yes	No	No	Agree	Agree	Agree	Agree	Disagree	Disagree	Disagree	Agree	Agree	Never	Sometimes	Sometimes	Never	Never	Sometimes	Never	Sometimes	Sometimes	Sometimes	Always	Offline
701	34	Male	Married	Master or above	Businessman	Higher-middle Class	Urban	7	6	10	Yes	Yes	Yes	Yes	Yes	Yes	Yes	No	No	Agree	Agree	Agree	Agree	Disagree	Disagree	Disagree	Agree	Agree	Never	Sometimes	Sometimes	Never	Never	Sometimes	Never	Sometimes	Sometimes	Sometimes	Always	Offline
702	34	Male	Married	Master or above	Businessman	Higher-middle Class	Urban	7	6	10	Yes	Yes	Yes	Yes	Yes	Yes	Yes	No	No	Agree	Agree	Agree	Agree	Disagree	Disagree	Disagree	Agree	Agree	Never	Sometimes	Sometimes	Never	Never	Sometimes	Never	Sometimes	Sometimes	Sometimes	Always	Offline
703	34	Male	Married	Master or above	Businessman	Higher-middle Class	Urban	7	6	10	Yes	Yes	Yes	Yes	Yes	Yes	Yes	No	No	Agree	Agree	Agree	Agree	Disagree	Disagree	Disagree	Agree	Agree	Never	Sometimes	Sometimes	Never	Never	Sometimes	Never	Sometimes	Sometimes	Sometimes	Always	Offline
704	34	Male	Married	Master or above	Businessman	Higher-middle Class	Urban	7	6	10	Yes	Yes	Yes	Yes	Yes	Yes	Yes	No	No	Agree	Agree	Agree	Agree	Disagree	Disagree	Disagree	Agree	Agree	Never	Sometimes	Sometimes	Never	Never	Sometimes	Never	Sometimes	Sometimes	Sometimes	Always	Offline
705	34	Male	Married	Master or above	Businessman	Higher-middle Class	Urban	7	6	10	Yes	Yes	Yes	Yes	Yes	Yes	Yes	No	No	Agree	Agree	Agree	Agree	Disagree	Disagree	Disagree	Agree	Agree	Never	Sometimes	Sometimes	Never	Never	Sometimes	Never	Sometimes	Sometimes	Sometimes	Always	Online
706	34	Male	Married	Master or above	Businessman	Higher-middle Class	Urban	7	6	10	Yes	Yes	Yes	Yes	Yes	Yes	Yes	No	No	Agree	Agree	Agree	Agree	Disagree	Disagree	Disagree	Agree	Agree	Never	Sometimes	Sometimes	Never	Never	Sometimes	Never	Sometimes	Sometimes	Sometimes	Always	Online
707	34	Male	Married	Master or above	Businessman	Higher-middle Class	Urban	7	6	10	Yes	Yes	Yes	Yes	Yes	Yes	Yes	No	No	Agree	Agree	Agree	Agree	Disagree	Disagree	Disagree	Agree	Agree	Never	Sometimes	Sometimes	Never	Never	Sometimes	Never	Sometimes	Sometimes	Sometimes	Always	Online
708	34	Male	Married	Master or above	Businessman	Higher-middle Class	Urban	7	6	10	Yes	Yes	Yes	Yes	Yes	Yes	Yes	No	No	Agree	Agree	Agree	Agree	Disagree	Disagree	Disagree	Agree	Agree	Never	Sometimes	Sometimes	Never	Never	Sometimes	Never	Sometimes	Sometimes	Sometimes	Always	Online
709	34	Male	Married	Master or above	Businessman	Higher-middle Class	Urban	7	6	10	Yes	Yes	Yes	Yes	Yes	Yes	Yes	No	No	Agree	Agree	Agree	Agree	Disagree	Disagree	Disagree	Agree	Agree	Never	Sometimes	Sometimes	Never	Never	Sometimes	Never	Sometimes	Sometimes	Sometimes	Always	Online
710	34	Male	Married	Master or above	Businessman	Higher-middle Class	Urban	7	6	10	Yes	Yes	Yes	Yes	Yes	Yes	Yes	No	No	Agree	Agree	Agree	Agree	Disagree	Disagree	Disagree	Agree	Agree	Never	Sometimes	Sometimes	Never	Never	Sometimes	Never	Sometimes	Sometimes	Sometimes	Always	Online
711	34	Male	Married	Master or above	Businessman	Higher-middle Class	Urban	7	6	10	Yes	Yes	Yes	Yes	Yes	Yes	Yes	No	No	Agree	Agree	Agree	Agree	Disagree	Disagree	Disagree	Agree	Agree	Never	Sometimes	Sometimes	Never	Never	Sometimes	Never	Sometimes	Sometimes	Sometimes	Always	Online
712	34	Male	Married	Master or above	Businessman	Higher-middle Class	Urban	7	6	10	Yes	Yes	Yes	Yes	Yes	Yes	Yes	No	No	Agree	Agree	Agree	Agree	Disagree	Disagree	Disagree	Agree	Agree	Never	Sometimes	Sometimes	Never	Never	Sometimes	Never	Sometimes	Sometimes	Sometimes	Always	Online
713	34	Male	Married	Master or above	Businessman	Higher-middle Class	Urban	7	6	10	Yes	Yes	Yes	Yes	Yes	Yes	Yes	No	No	Agree	Agree	Agree	Agree	Disagree	Disagree	Disagree	Agree	Agree	Never	Sometimes	Sometimes	Never	Never	Sometimes	Never	Sometimes	Sometimes	Sometimes	Always	Online
714	34	Male	Married	Master or above	Businessman	Higher-middle Class	Urban	7	6	10	Yes	Yes	Yes	Yes	Yes	Yes	Yes	No	No	Agree	Agree	Agree	Agree	Disagree	Disagree	Disagree	Agree	Agree	Never	Sometimes	Sometimes	Never	Never	Sometimes	Never	Sometimes	Sometimes	Sometimes	Always	Online
715	34	Male	Married	Master or above	Businessman	Higher-middle Class	Urban	7	6	10	Yes	Yes	Yes	Yes	Yes	Yes	Yes	No	No	Agree	Agree	Agree	Agree	Disagree	Disagree	Disagree	Agree	Agree	Never	Sometimes	Sometimes	Never	Never	Sometimes	Never	Sometimes	Sometimes	Sometimes	Always	Online
716	34	Male	Married	Master or above	Businessman	Higher-middle Class	Urban	7	6	10	Yes	Yes	Yes	Yes	Yes	Yes	Yes	No	No	Agree	Agree	Agree	Agree	Disagree	Disagree	Disagree	Agree	Agree	Never	Sometimes	Sometimes	Never	Never	Sometimes	Never	Sometimes	Sometimes	Sometimes	Always	Online
717	34	Male	Married	Master or above	Businessman	Higher-middle Class	Urban	7	6	10	Yes	Yes	Yes	Yes	Yes	Yes	Yes	No	No	Agree	Agree	Agree	Agree	Disagree	Disagree	Disagree	Agree	Agree	Never	Sometimes	Sometimes	Never	Never	Sometimes	Never	Sometimes	Sometimes	Sometimes	Always	Online
718	34	Male	Married	Master or above	Businessman	Higher-middle Class	Urban	7	6	10	Yes	Yes	Yes	Yes	Yes	Yes	Yes	No	No	Agree	Agree	Agree	Agree	Disagree	Disagree	Disagree	Agree	Agree	Never	Sometimes	Sometimes	Never	Never	Sometimes	Never	Sometimes	Sometimes	Sometimes	Always	Online
719	34	Male	Married	Master or above	Businessman	Higher-middle Class	Urban	7	6	10	Yes	Yes	Yes	Yes	Yes	Yes	Yes	No	No	Agree	Agree	Agree	Agree	Disagree	Disagree	Disagree	Agree	Agree	Never	Sometimes	Sometimes	Never	Never	Sometimes	Never	Sometimes	Sometimes	Sometimes	Always	Online
720	36	Male	Married	School or below	Employee	Middle Class	Urban	4	9	12	No	Yes	No	Yes	No	No	No	No	No	Agree	Agree	Agree	Agree	Agree	Agree	Agree	Agree	Agree	Sometimes	Sometimes	Sometimes	Sometimes	Never	Never	Never	Sometimes	Never	Never	Sometimes	Offline
721	36	Male	Married	School or below	Employee	Middle Class	Urban	4	9	12	No	Yes	No	Yes	No	No	No	No	No	Agree	Agree	Agree	Agree	Agree	Agree	Agree	Agree	Agree	Sometimes	Sometimes	Sometimes	Sometimes	Never	Never	Never	Sometimes	Never	Never	Sometimes	Offline
722	36	Male	Married	School or below	Employee	Middle Class	Urban	4	9	12	No	Yes	No	Yes	No	No	No	No	No	Agree	Agree	Agree	Agree	Agree	Agree	Agree	Agree	Agree	Sometimes	Sometimes	Sometimes	Sometimes	Never	Never	Never	Sometimes	Never	Never	Sometimes	Offline
723	36	Male	Married	School or below	Employee	Middle Class	Urban	4	9	12	No	Yes	No	Yes	No	No	No	No	No	Agree	Agree	Agree	Agree	Agree	Agree	Agree	Agree	Agree	Sometimes	Sometimes	Sometimes	Sometimes	Never	Never	Never	Sometimes	Never	Never	Sometimes	Offline
724	36	Male	Married	School or below	Employee	Middle Class	Urban	4	9	12	No	Yes	No	Yes	No	No	No	No	No	Agree	Agree	Agree	Agree	Agree	Agree	Agree	Agree	Agree	Sometimes	Sometimes	Sometimes	Sometimes	Never	Never	Never	Sometimes	Never	Never	Sometimes	Offline
725	36	Male	Married	School or below	Employee	Middle Class	Urban	4	9	12	No	Yes	No	Yes	No	No	No	No	No	Agree	Agree	Agree	Agree	Agree	Agree	Agree	Agree	Agree	Sometimes	Sometimes	Sometimes	Sometimes	Never	Never	Never	Sometimes	Never	Never	Sometimes	Offline
726	44	Male	Married	Bachelor	Employee	Higher-middle Class	Rural	7	9	11	Yes	No	Yes	Yes	Yes	Yes	Yes	No	Yes	Agree	Agree	Agree	Agree	Agree	Agree	Agree	Agree	Agree	Sometimes	Sometimes	Sometimes	Sometimes	Sometimes	Sometimes	Sometimes	Sometimes	Sometimes	Sometimes	Sometimes	Online
727	44	Male	Married	Bachelor	Employee	Higher-middle Class	Rural	7	9	11	Yes	No	Yes	Yes	Yes	Yes	Yes	No	Yes	Agree	Agree	Agree	Agree	Agree	Agree	Agree	Agree	Agree	Sometimes	Sometimes	Sometimes	Sometimes	Sometimes	Sometimes	Sometimes	Sometimes	Sometimes	Sometimes	Sometimes	Online
728	44	Male	Married	Bachelor	Employee	Higher-middle Class	Rural	7	9	11	Yes	No	Yes	Yes	Yes	Yes	Yes	No	Yes	Agree	Agree	Agree	Agree	Agree	Agree	Agree	Agree	Agree	Sometimes	Sometimes	Sometimes	Sometimes	Sometimes	Sometimes	Sometimes	Sometimes	Sometimes	Sometimes	Sometimes	Online
729	44	Male	Married	Bachelor	Employee	Higher-middle Class	Rural	7	9	11	Yes	No	Yes	Yes	Yes	Yes	Yes	No	Yes	Agree	Agree	Agree	Agree	Agree	Agree	Agree	Agree	Agree	Sometimes	Sometimes	Sometimes	Sometimes	Sometimes	Sometimes	Sometimes	Sometimes	Sometimes	Sometimes	Sometimes	Online
730	44	Male	Married	Bachelor	Student	Higher-middle Class	Rural	7	9	11	Yes	No	Yes	Yes	Yes	Yes	Yes	No	Yes	Agree	Agree	Agree	Agree	Agree	Agree	Agree	Agree	Agree	Sometimes	Sometimes	Sometimes	Sometimes	Sometimes	Sometimes	Sometimes	Sometimes	Sometimes	Sometimes	Sometimes	Online
731	44	Male	Married	Bachelor	Student	Higher-middle Class	Rural	7	9	11	Yes	No	Yes	Yes	Yes	Yes	Yes	No	Yes	Agree	Agree	Agree	Agree	Agree	Agree	Agree	Agree	Agree	Sometimes	Sometimes	Sometimes	Sometimes	Sometimes	Sometimes	Sometimes	Sometimes	Sometimes	Sometimes	Sometimes	Online
732	45	Female	Married	College	Housewife	Middle Class	Semi-urban	6	9	14	Yes	Yes	Yes	Yes	Yes	Yes	Yes	Yes	No	Agree	Agree	Agree	Agree	Agree	Agree	Agree	Agree	Agree	Sometimes	Never	Sometimes	Sometimes	Never	Never	Sometimes	Sometimes	Never	Never	Sometimes	Online
733	45	Female	Married	College	Housewife	Middle Class	Semi-urban	6	9	14	Yes	Yes	Yes	Yes	Yes	Yes	Yes	Yes	No	Agree	Agree	Agree	Agree	Agree	Agree	Agree	Agree	Agree	Sometimes	Never	Sometimes	Sometimes	Never	Never	Sometimes	Sometimes	Never	Never	Sometimes	Online
734	45	Female	Married	College	Housewife	Middle Class	Semi-urban	6	9	14	Yes	Yes	Yes	Yes	Yes	Yes	Yes	Yes	No	Agree	Agree	Agree	Agree	Agree	Agree	Agree	Agree	Agree	Sometimes	Never	Sometimes	Sometimes	Never	Never	Sometimes	Sometimes	Never	Never	Sometimes	Online
735	45	Female	Married	College	Housewife	Middle Class	Semi-urban	6	9	14	Yes	Yes	Yes	Yes	Yes	Yes	Yes	Yes	No	Agree	Agree	Agree	Agree	Agree	Agree	Agree	Agree	Agree	Sometimes	Never	Sometimes	Sometimes	Never	Never	Sometimes	Sometimes	Never	Never	Sometimes	Online
736	45	Female	Married	College	Housewife	Middle Class	Semi-urban	6	9	14	Yes	Yes	Yes	Yes	Yes	Yes	Yes	Yes	No	Agree	Agree	Agree	Agree	Agree	Agree	Agree	Agree	Agree	Sometimes	Never	Sometimes	Sometimes	Never	Never	Sometimes	Sometimes	Never	Never	Sometimes	Online
737	45	Female	Married	College	Housewife	Middle Class	Semi-urban	6	9	14	Yes	Yes	Yes	Yes	Yes	Yes	Yes	Yes	No	Agree	Agree	Agree	Agree	Agree	Agree	Agree	Agree	Agree	Sometimes	Never	Sometimes	Sometimes	Never	Never	Sometimes	Sometimes	Never	Never	Sometimes	Online
738	23	Female	Unmarried	Bachelor	Student	Middle Class	Urban	8	8	11	Yes	No	Yes	Yes	Yes	Yes	No	No	Yes	Agree	Agree	Disagree	Agree	Agree	Agree	Agree	Agree	Agree	Never	Never	Sometimes	Sometimes	Sometimes	Always	Never	Always	Sometimes	Sometimes	Never	Online
739	23	Female	Unmarried	Bachelor	Student	Middle Class	Urban	8	8	11	Yes	No	Yes	Yes	Yes	Yes	No	No	Yes	Agree	Agree	Disagree	Agree	Agree	Agree	Agree	Agree	Agree	Never	Never	Sometimes	Sometimes	Sometimes	Always	Never	Always	Sometimes	Sometimes	Never	Online
740	23	Female	Unmarried	Bachelor	Student	Middle Class	Urban	8	8	11	Yes	No	Yes	Yes	Yes	Yes	No	No	Yes	Agree	Agree	Disagree	Agree	Agree	Agree	Agree	Agree	Agree	Never	Never	Sometimes	Sometimes	Sometimes	Always	Never	Always	Sometimes	Sometimes	Never	Online
741	23	Female	Unmarried	Bachelor	Student	Middle Class	Urban	8	8	11	Yes	No	Yes	Yes	Yes	Yes	No	No	Yes	Agree	Agree	Disagree	Agree	Agree	Agree	Agree	Agree	Agree	Never	Never	Sometimes	Sometimes	Sometimes	Always	Never	Always	Sometimes	Sometimes	Never	Online
742	23	Female	Unmarried	Bachelor	Student	Middle Class	Urban	8	8	11	Yes	No	Yes	Yes	Yes	Yes	No	No	Yes	Agree	Agree	Disagree	Agree	Agree	Agree	Agree	Agree	Agree	Never	Never	Sometimes	Sometimes	Sometimes	Always	Never	Always	Sometimes	Sometimes	Never	Online
743	23	Female	Unmarried	Bachelor	Student	Middle Class	Urban	8	8	11	Yes	No	Yes	Yes	Yes	Yes	No	No	Yes	Agree	Agree	Disagree	Agree	Agree	Agree	Agree	Agree	Agree	Never	Never	Sometimes	Sometimes	Sometimes	Always	Never	Always	Sometimes	Sometimes	Never	Online
744	25	Female	Unmarried	Master or above	Student	Higher-middle Class	Urban	6	8	14	Yes	Yes	Yes	Yes	Yes	No	No	No	Yes	Agree	Disagree	Agree	Agree	Agree	Agree	Agree	Agree	Agree	Sometimes	Sometimes	Always	Always	Always	Sometimes	Sometimes	Always	Sometimes	Always	Sometimes	Online
745	25	Female	Unmarried	Master or above	Student	Higher-middle Class	Urban	6	8	14	Yes	Yes	Yes	Yes	Yes	No	No	No	Yes	Agree	Disagree	Agree	Agree	Agree	Agree	Agree	Agree	Agree	Sometimes	Sometimes	Always	Always	Always	Sometimes	Sometimes	Always	Sometimes	Always	Sometimes	Online
746	25	Female	Unmarried	Master or above	Student	Higher-middle Class	Urban	6	8	14	Yes	Yes	Yes	Yes	Yes	No	No	No	Yes	Agree	Disagree	Agree	Agree	Agree	Agree	Agree	Agree	Agree	Sometimes	Sometimes	Always	Always	Always	Sometimes	Sometimes	Always	Sometimes	Always	Sometimes	Online
747	25	Female	Unmarried	Master or above	Student	Higher-middle Class	Urban	6	8	14	Yes	Yes	Yes	Yes	Yes	No	No	No	Yes	Agree	Disagree	Agree	Agree	Agree	Agree	Agree	Agree	Agree	Sometimes	Sometimes	Always	Always	Always	Sometimes	Sometimes	Always	Sometimes	Always	Sometimes	Online
748	25	Female	Unmarried	Master or above	Student	Higher-middle Class	Urban	6	8	14	Yes	Yes	Yes	Yes	Yes	No	No	No	Yes	Agree	Disagree	Agree	Agree	Agree	Agree	Agree	Agree	Agree	Sometimes	Sometimes	Always	Always	Always	Sometimes	Sometimes	Always	Sometimes	Always	Sometimes	Online
749	25	Female	Unmarried	Master or above	Student	Higher-middle Class	Urban	6	8	14	Yes	Yes	Yes	Yes	Yes	No	No	No	Yes	Agree	Disagree	Agree	Agree	Agree	Agree	Agree	Agree	Agree	Sometimes	Sometimes	Always	Always	Always	Sometimes	Sometimes	Always	Sometimes	Always	Sometimes	Online
750	25	Female	Unmarried	Master or above	Employee	Higher-middle Class	Semi-urban	8	5	17	Yes	No	Yes	No	Yes	Yes	No	No	No	Disagree	Disagree	Disagree	Disagree	Agree	Agree	Agree	Agree	Agree	Sometimes	Sometimes	Always	Always	Sometimes	Sometimes	Always	Always	Never	Never	Sometimes	Online
751	25	Female	Unmarried	Master or above	Employee	Higher-middle Class	Semi-urban	8	5	17	Yes	No	Yes	No	Yes	Yes	No	No	No	Disagree	Disagree	Disagree	Disagree	Agree	Agree	Agree	Agree	Agree	Sometimes	Sometimes	Always	Always	Sometimes	Sometimes	Always	Always	Never	Never	Sometimes	Online
752	25	Female	Unmarried	Master or above	Employee	Higher-middle Class	Semi-urban	8	5	17	Yes	No	Yes	No	Yes	Yes	No	No	No	Disagree	Disagree	Disagree	Disagree	Agree	Agree	Agree	Agree	Agree	Sometimes	Sometimes	Always	Always	Sometimes	Sometimes	Always	Always	Never	Never	Sometimes	Online
753	25	Female	Unmarried	Master or above	Employee	Higher-middle Class	Semi-urban	8	5	17	Yes	No	Yes	No	Yes	Yes	No	No	No	Disagree	Disagree	Disagree	Disagree	Agree	Agree	Agree	Agree	Agree	Sometimes	Sometimes	Always	Always	Sometimes	Sometimes	Always	Always	Never	Never	Sometimes	Online
754	25	Female	Unmarried	Master or above	Employee	Higher-middle Class	Semi-urban	8	5	17	Yes	No	Yes	No	Yes	Yes	No	No	No	Disagree	Disagree	Disagree	Disagree	Agree	Agree	Agree	Agree	Agree	Sometimes	Sometimes	Always	Always	Sometimes	Sometimes	Always	Always	Never	Never	Sometimes	Online
755	25	Female	Unmarried	Master or above	Employee	Higher-middle Class	Semi-urban	8	5	17	Yes	No	Yes	No	Yes	Yes	No	No	No	Disagree	Disagree	Disagree	Disagree	Agree	Agree	Agree	Agree	Agree	Sometimes	Sometimes	Always	Always	Sometimes	Sometimes	Always	Always	Never	Never	Sometimes	Online
756	25	Female	Unmarried	Bachelor	Student	Middle Class	Semi-urban	8	9	16	Yes	Yes	Yes	Yes	Yes	Yes	No	No	No	Agree	Agree	Agree	Agree	Agree	Agree	Agree	Agree	Agree	Never	Sometimes	Sometimes	Sometimes	Sometimes	Sometimes	Sometimes	Always	Never	Never	Always	Online
757	25	Female	Unmarried	Bachelor	Student	Middle Class	Semi-urban	8	9	16	Yes	Yes	Yes	Yes	Yes	Yes	No	No	No	Agree	Agree	Agree	Agree	Agree	Agree	Agree	Agree	Agree	Never	Sometimes	Sometimes	Sometimes	Sometimes	Sometimes	Sometimes	Always	Never	Never	Always	Online
758	25	Female	Unmarried	Bachelor	Student	Middle Class	Semi-urban	8	9	16	Yes	Yes	Yes	Yes	Yes	Yes	No	No	No	Agree	Agree	Agree	Agree	Agree	Agree	Agree	Agree	Agree	Never	Sometimes	Sometimes	Sometimes	Sometimes	Sometimes	Sometimes	Always	Never	Never	Always	Online
759	25	Female	Unmarried	Bachelor	Student	Middle Class	Semi-urban	8	9	16	Yes	Yes	Yes	Yes	Yes	Yes	No	No	No	Agree	Agree	Agree	Agree	Agree	Agree	Agree	Agree	Agree	Never	Sometimes	Sometimes	Sometimes	Sometimes	Sometimes	Sometimes	Always	Never	Never	Always	Online
760	25	Female	Unmarried	Bachelor	Student	Middle Class	Semi-urban	8	9	16	Yes	Yes	Yes	Yes	Yes	Yes	No	No	No	Agree	Agree	Agree	Agree	Agree	Agree	Agree	Agree	Agree	Never	Sometimes	Sometimes	Sometimes	Sometimes	Sometimes	Sometimes	Always	Never	Never	Always	Online
761	25	Female	Unmarried	Bachelor	Student	Middle Class	Semi-urban	8	9	16	Yes	Yes	Yes	Yes	Yes	Yes	No	No	No	Agree	Agree	Agree	Agree	Agree	Agree	Agree	Agree	Agree	Never	Sometimes	Sometimes	Sometimes	Sometimes	Sometimes	Sometimes	Always	Never	Never	Always	Online
762	27	Male	Married	Master or above	Employee	Higher-middle Class	Urban	8	8	9	Yes	No	No	Yes	Yes	Yes	No	No	No	Agree	Agree	Agree	Agree	Agree	Disagree	Agree	Agree	Agree	Sometimes	Sometimes	Sometimes	Never	Never	Never	Never	Never	Sometimes	Sometimes	Always	Online
763	27	Male	Married	Master or above	Employee	Higher-middle Class	Urban	8	8	9	Yes	No	No	Yes	Yes	Yes	No	No	No	Agree	Agree	Agree	Agree	Agree	Disagree	Agree	Agree	Agree	Sometimes	Sometimes	Sometimes	Never	Never	Never	Never	Never	Sometimes	Sometimes	Always	Online
764	27	Male	Married	Master or above	Employee	Higher-middle Class	Urban	8	8	9	Yes	No	No	Yes	Yes	Yes	No	No	No	Agree	Agree	Agree	Agree	Agree	Disagree	Agree	Agree	Agree	Sometimes	Sometimes	Sometimes	Never	Never	Never	Never	Never	Sometimes	Sometimes	Always	Online
765	27	Male	Married	Master or above	Employee	Higher-middle Class	Urban	8	8	9	Yes	No	No	Yes	Yes	Yes	No	No	No	Agree	Agree	Agree	Agree	Agree	Disagree	Agree	Agree	Agree	Sometimes	Sometimes	Sometimes	Never	Never	Never	Never	Never	Sometimes	Sometimes	Always	Online
766	27	Male	Married	Master or above	Employee	Higher-middle Class	Urban	8	8	9	Yes	No	No	Yes	Yes	Yes	No	No	No	Agree	Agree	Agree	Agree	Agree	Disagree	Agree	Agree	Agree	Sometimes	Sometimes	Sometimes	Never	Never	Never	Never	Never	Sometimes	Sometimes	Always	Online
767	27	Male	Married	Master or above	Employee	Higher-middle Class	Urban	8	8	9	Yes	No	No	Yes	Yes	Yes	No	No	No	Agree	Agree	Agree	Agree	Agree	Disagree	Agree	Agree	Agree	Sometimes	Sometimes	Sometimes	Never	Never	Never	Never	Never	Sometimes	Sometimes	Always	Online
768	27	Male	Married	Bachelor	Unemployed	Lower-middle class	Rural	4	9	11	Yes	Yes	No	No	Yes	Yes	Yes	No	Yes	Agree	Agree	Agree	Agree	Agree	Agree	Agree	Agree	Agree	Sometimes	Sometimes	Sometimes	Sometimes	Never	Sometimes	Never	Always	Sometimes	Never	Sometimes	Online
769	27	Male	Married	Bachelor	Unemployed	Lower-middle class	Rural	4	9	11	Yes	Yes	No	No	Yes	Yes	Yes	No	Yes	Agree	Agree	Agree	Agree	Agree	Agree	Agree	Agree	Agree	Sometimes	Sometimes	Sometimes	Sometimes	Never	Sometimes	Never	Always	Sometimes	Never	Sometimes	Online
770	27	Male	Married	Bachelor	Unemployed	Lower-middle class	Rural	4	9	11	Yes	Yes	No	No	Yes	Yes	Yes	No	Yes	Agree	Agree	Agree	Agree	Agree	Agree	Agree	Agree	Agree	Sometimes	Sometimes	Sometimes	Sometimes	Never	Sometimes	Never	Always	Sometimes	Never	Sometimes	Offline
771	27	Male	Married	Bachelor	Unemployed	Lower-middle class	Rural	4	9	11	Yes	Yes	No	No	Yes	Yes	Yes	No	Yes	Agree	Agree	Agree	Agree	Agree	Agree	Agree	Agree	Agree	Sometimes	Sometimes	Sometimes	Sometimes	Never	Sometimes	Never	Always	Sometimes	Never	Sometimes	Offline
772	27	Male	Married	Bachelor	Unemployed	Lower-middle class	Rural	4	9	11	Yes	Yes	No	No	Yes	Yes	Yes	No	Yes	Agree	Agree	Agree	Agree	Agree	Agree	Agree	Agree	Agree	Sometimes	Sometimes	Sometimes	Sometimes	Never	Sometimes	Never	Always	Sometimes	Never	Sometimes	Offline
773	27	Male	Married	Bachelor	Unemployed	Lower-middle class	Rural	4	9	11	Yes	Yes	No	No	Yes	Yes	Yes	No	Yes	Agree	Agree	Agree	Agree	Agree	Agree	Agree	Agree	Agree	Sometimes	Sometimes	Sometimes	Sometimes	Never	Sometimes	Never	Always	Sometimes	Never	Sometimes	Offline
774	27	Male	Married	Bachelor	Unemployed	Lower-middle class	Rural	4	9	11	Yes	Yes	No	No	Yes	Yes	Yes	No	Yes	Agree	Agree	Agree	Agree	Agree	Agree	Agree	Agree	Agree	Sometimes	Sometimes	Sometimes	Sometimes	Never	Sometimes	Never	Always	Sometimes	Never	Sometimes	Offline
775	27	Male	Married	Bachelor	Unemployed	Lower-middle class	Rural	4	9	11	Yes	Yes	No	No	Yes	Yes	Yes	No	Yes	Agree	Agree	Agree	Agree	Agree	Agree	Agree	Agree	Agree	Sometimes	Sometimes	Sometimes	Sometimes	Never	Sometimes	Never	Always	Sometimes	Never	Sometimes	Offline
776	27	Male	Married	Bachelor	Unemployed	Lower-middle class	Rural	4	9	11	Yes	Yes	No	No	Yes	Yes	Yes	No	Yes	Agree	Agree	Agree	Agree	Agree	Agree	Agree	Agree	Agree	Sometimes	Sometimes	Sometimes	Sometimes	Never	Sometimes	Never	Always	Sometimes	Never	Sometimes	Offline
777	27	Male	Married	Bachelor	Unemployed	Lower-middle class	Rural	4	9	11	Yes	Yes	No	No	Yes	Yes	Yes	No	Yes	Agree	Agree	Agree	Agree	Agree	Agree	Agree	Agree	Agree	Sometimes	Sometimes	Sometimes	Sometimes	Never	Sometimes	Never	Always	Sometimes	Never	Sometimes	Offline
778	27	Male	Married	Bachelor	Unemployed	Lower-middle class	Rural	4	9	11	Yes	Yes	No	No	Yes	Yes	Yes	No	Yes	Agree	Agree	Agree	Agree	Agree	Agree	Agree	Agree	Agree	Sometimes	Sometimes	Sometimes	Sometimes	Never	Sometimes	Never	Always	Sometimes	Never	Sometimes	Offline
779	27	Male	Married	Bachelor	Unemployed	Lower-middle class	Rural	4	9	11	Yes	Yes	No	No	Yes	Yes	Yes	No	Yes	Agree	Agree	Agree	Agree	Agree	Agree	Agree	Agree	Agree	Sometimes	Sometimes	Sometimes	Sometimes	Never	Sometimes	Never	Always	Sometimes	Never	Sometimes	Offline
780	27	Male	Married	Bachelor	Unemployed	Lower-middle class	Rural	4	9	11	Yes	Yes	No	No	Yes	Yes	Yes	No	Yes	Agree	Agree	Agree	Agree	Agree	Agree	Agree	Agree	Agree	Sometimes	Sometimes	Sometimes	Sometimes	Never	Sometimes	Never	Always	Sometimes	Never	Sometimes	Offline
781	27	Male	Married	Bachelor	Unemployed	Lower-middle class	Rural	4	9	11	Yes	Yes	No	No	Yes	Yes	Yes	No	Yes	Agree	Agree	Agree	Agree	Agree	Agree	Agree	Agree	Agree	Sometimes	Sometimes	Sometimes	Sometimes	Never	Sometimes	Never	Always	Sometimes	Never	Sometimes	Offline
782	27	Male	Married	Bachelor	Unemployed	Lower-middle class	Rural	4	9	11	Yes	Yes	No	No	Yes	Yes	Yes	No	Yes	Agree	Agree	Agree	Agree	Agree	Agree	Agree	Agree	Agree	Sometimes	Sometimes	Sometimes	Sometimes	Never	Sometimes	Never	Always	Sometimes	Never	Sometimes	Offline
783	27	Male	Married	Bachelor	Unemployed	Lower-middle class	Rural	4	9	11	Yes	Yes	No	No	Yes	Yes	Yes	No	Yes	Agree	Agree	Agree	Agree	Agree	Agree	Agree	Agree	Agree	Sometimes	Sometimes	Sometimes	Sometimes	Never	Sometimes	Never	Always	Sometimes	Never	Sometimes	Offline
784	27	Male	Married	Bachelor	Unemployed	Lower-middle class	Rural	4	9	11	Yes	Yes	No	No	Yes	Yes	Yes	No	Yes	Agree	Agree	Agree	Agree	Agree	Agree	Agree	Agree	Agree	Sometimes	Sometimes	Sometimes	Sometimes	Never	Sometimes	Never	Always	Sometimes	Never	Sometimes	Offline
785	27	Male	Married	Bachelor	Unemployed	Lower-middle class	Rural	4	9	11	Yes	Yes	No	No	Yes	Yes	Yes	No	Yes	Agree	Agree	Agree	Agree	Agree	Agree	Agree	Agree	Agree	Sometimes	Sometimes	Sometimes	Sometimes	Never	Sometimes	Never	Always	Sometimes	Never	Sometimes	Offline
786	27	Male	Married	Bachelor	Unemployed	Lower-middle class	Rural	4	9	11	Yes	Yes	No	No	Yes	Yes	Yes	No	Yes	Agree	Agree	Agree	Agree	Agree	Agree	Agree	Agree	Agree	Sometimes	Sometimes	Sometimes	Sometimes	Never	Sometimes	Never	Always	Sometimes	Never	Sometimes	Offline
787	27	Male	Married	Bachelor	Unemployed	Lower-middle class	Rural	4	9	11	Yes	Yes	No	No	Yes	Yes	Yes	No	Yes	Agree	Agree	Agree	Agree	Agree	Agree	Agree	Agree	Agree	Sometimes	Sometimes	Sometimes	Sometimes	Never	Sometimes	Never	Always	Sometimes	Never	Sometimes	Offline
788	27	Male	Married	Bachelor	Unemployed	Lower-middle class	Rural	4	9	11	Yes	Yes	No	No	Yes	Yes	Yes	No	Yes	Agree	Agree	Agree	Agree	Agree	Agree	Agree	Agree	Agree	Sometimes	Sometimes	Sometimes	Sometimes	Never	Sometimes	Never	Always	Sometimes	Never	Sometimes	Offline
789	27	Male	Married	Bachelor	Unemployed	Lower-middle class	Rural	4	9	11	Yes	Yes	No	No	Yes	Yes	Yes	No	Yes	Agree	Agree	Agree	Agree	Agree	Agree	Agree	Agree	Agree	Sometimes	Sometimes	Sometimes	Sometimes	Never	Sometimes	Never	Always	Sometimes	Never	Sometimes	Offline
790	27	Male	Married	Bachelor	Unemployed	Lower-middle class	Rural	4	9	11	Yes	Yes	No	No	Yes	Yes	Yes	No	Yes	Agree	Agree	Agree	Agree	Agree	Agree	Agree	Agree	Agree	Sometimes	Sometimes	Sometimes	Sometimes	Never	Sometimes	Never	Always	Sometimes	Never	Sometimes	Offline
791	27	Male	Married	Bachelor	Unemployed	Lower-middle class	Rural	4	9	11	Yes	Yes	No	No	Yes	Yes	Yes	No	Yes	Agree	Agree	Agree	Agree	Agree	Agree	Agree	Agree	Agree	Sometimes	Sometimes	Sometimes	Sometimes	Never	Sometimes	Never	Always	Sometimes	Never	Sometimes	Offline
792	27	Male	Married	Bachelor	Unemployed	Lower-middle class	Rural	4	9	11	Yes	Yes	No	No	Yes	Yes	Yes	No	Yes	Agree	Agree	Agree	Agree	Agree	Agree	Agree	Agree	Agree	Sometimes	Sometimes	Sometimes	Sometimes	Never	Sometimes	Never	Always	Sometimes	Never	Sometimes	Offline
793	28	Male	Unmarried	Bachelor	Businessman	Middle Class	Urban	7	9	13	Yes	No	No	Yes	Yes	Yes	Yes	No	No	Agree	Agree	Agree	Agree	Agree	Agree	Agree	Agree	Agree	Never	Never	Sometimes	Never	Never	Never	Never	Sometimes	Never	Never	Sometimes	Offline
794	28	Male	Unmarried	Bachelor	Businessman	Middle Class	Urban	7	9	13	Yes	No	No	Yes	Yes	Yes	Yes	No	No	Agree	Agree	Agree	Agree	Agree	Agree	Agree	Agree	Agree	Never	Never	Sometimes	Never	Never	Never	Never	Sometimes	Never	Never	Sometimes	Offline
795	28	Male	Unmarried	Bachelor	Businessman	Middle Class	Urban	7	9	13	Yes	No	No	Yes	Yes	Yes	Yes	No	No	Agree	Agree	Agree	Agree	Agree	Agree	Agree	Agree	Agree	Never	Never	Sometimes	Never	Never	Never	Never	Sometimes	Never	Never	Sometimes	Offline
796	28	Male	Unmarried	Bachelor	Businessman	Middle Class	Urban	7	9	13	Yes	No	No	Yes	Yes	Yes	Yes	No	No	Agree	Agree	Agree	Agree	Agree	Agree	Agree	Agree	Agree	Never	Never	Sometimes	Never	Never	Never	Never	Sometimes	Never	Never	Sometimes	Offline
797	28	Male	Unmarried	Bachelor	Businessman	Middle Class	Urban	7	9	13	Yes	No	No	Yes	Yes	Yes	Yes	No	No	Agree	Agree	Agree	Agree	Agree	Agree	Agree	Agree	Agree	Never	Never	Sometimes	Never	Never	Never	Never	Sometimes	Never	Never	Sometimes	Offline
798	28	Male	Unmarried	Bachelor	Businessman	Middle Class	Urban	7	9	13	Yes	No	No	Yes	Yes	Yes	Yes	No	No	Agree	Agree	Agree	Agree	Agree	Agree	Agree	Agree	Agree	Never	Never	Sometimes	Never	Never	Never	Never	Sometimes	Never	Never	Sometimes	Offline
799	28	Male	Unmarried	Bachelor	Businessman	Middle Class	Urban	7	9	13	Yes	No	No	Yes	Yes	Yes	Yes	No	No	Agree	Agree	Agree	Agree	Agree	Agree	Agree	Agree	Agree	Never	Never	Sometimes	Never	Never	Never	Never	Sometimes	Never	Never	Sometimes	Offline
800	28	Male	Unmarried	Bachelor	Businessman	Middle Class	Urban	7	9	13	Yes	No	No	Yes	Yes	Yes	Yes	No	No	Agree	Agree	Agree	Agree	Agree	Agree	Agree	Agree	Agree	Never	Never	Sometimes	Never	Never	Never	Never	Sometimes	Never	Never	Sometimes	Offline
801	28	Male	Unmarried	Bachelor	Businessman	Middle Class	Urban	7	9	13	Yes	No	No	Yes	Yes	Yes	Yes	No	No	Agree	Agree	Agree	Agree	Agree	Agree	Agree	Agree	Agree	Never	Never	Sometimes	Never	Never	Never	Never	Sometimes	Never	Never	Sometimes	Offline
802	28	Male	Unmarried	Bachelor	Businessman	Middle Class	Urban	7	9	13	Yes	No	No	Yes	Yes	Yes	Yes	No	No	Agree	Agree	Agree	Agree	Agree	Agree	Agree	Agree	Agree	Never	Never	Sometimes	Never	Never	Never	Never	Sometimes	Never	Never	Sometimes	Offline
803	28	Male	Unmarried	Bachelor	Businessman	Middle Class	Urban	7	9	13	Yes	No	No	Yes	Yes	Yes	Yes	No	No	Agree	Agree	Agree	Agree	Agree	Agree	Agree	Agree	Agree	Never	Never	Sometimes	Never	Never	Never	Never	Sometimes	Never	Never	Sometimes	Offline
804	28	Male	Unmarried	Bachelor	Businessman	Middle Class	Urban	7	9	13	Yes	No	No	Yes	Yes	Yes	Yes	No	No	Agree	Agree	Agree	Agree	Agree	Agree	Agree	Agree	Agree	Never	Never	Sometimes	Never	Never	Never	Never	Sometimes	Never	Never	Sometimes	Offline
805	28	Male	Unmarried	Bachelor	Businessman	Middle Class	Urban	7	9	13	Yes	No	No	Yes	Yes	Yes	Yes	No	No	Agree	Agree	Agree	Agree	Agree	Agree	Agree	Agree	Agree	Never	Never	Sometimes	Never	Never	Never	Never	Sometimes	Never	Never	Sometimes	Offline
806	28	Male	Unmarried	Bachelor	Businessman	Middle Class	Urban	7	9	13	Yes	No	No	Yes	Yes	Yes	Yes	No	No	Agree	Agree	Agree	Agree	Agree	Agree	Agree	Agree	Agree	Never	Never	Sometimes	Never	Never	Never	Never	Sometimes	Never	Never	Sometimes	Offline
807	28	Male	Unmarried	Bachelor	Businessman	Middle Class	Urban	7	9	13	Yes	No	No	Yes	Yes	Yes	Yes	No	No	Agree	Agree	Agree	Agree	Agree	Agree	Agree	Agree	Agree	Never	Never	Sometimes	Never	Never	Never	Never	Sometimes	Never	Never	Sometimes	Offline
808	28	Male	Unmarried	Bachelor	Businessman	Middle Class	Urban	7	9	13	Yes	No	No	Yes	Yes	Yes	Yes	No	No	Agree	Agree	Agree	Agree	Agree	Agree	Agree	Agree	Agree	Never	Never	Sometimes	Never	Never	Never	Never	Sometimes	Never	Never	Sometimes	Offline
809	28	Male	Unmarried	Bachelor	Businessman	Middle Class	Urban	7	9	13	Yes	No	No	Yes	Yes	Yes	Yes	No	No	Agree	Agree	Agree	Agree	Agree	Agree	Agree	Agree	Agree	Never	Never	Sometimes	Never	Never	Never	Never	Sometimes	Never	Never	Sometimes	Offline
810	28	Male	Unmarried	Bachelor	Businessman	Middle Class	Urban	7	9	13	Yes	No	No	Yes	Yes	Yes	Yes	No	No	Agree	Agree	Agree	Agree	Agree	Agree	Agree	Agree	Agree	Never	Never	Sometimes	Never	Never	Never	Never	Sometimes	Never	Never	Sometimes	Offline
811	28	Male	Unmarried	Bachelor	Businessman	Middle Class	Urban	7	9	13	Yes	No	No	Yes	Yes	Yes	Yes	No	No	Agree	Agree	Agree	Agree	Agree	Agree	Agree	Agree	Agree	Never	Never	Sometimes	Never	Never	Never	Never	Sometimes	Never	Never	Sometimes	Offline
812	28	Male	Unmarried	Bachelor	Businessman	Middle Class	Urban	7	9	13	Yes	No	No	Yes	Yes	Yes	Yes	No	No	Agree	Agree	Agree	Agree	Agree	Agree	Agree	Agree	Agree	Never	Never	Sometimes	Never	Never	Never	Never	Sometimes	Never	Never	Sometimes	Offline
813	28	Male	Unmarried	Bachelor	Businessman	Middle Class	Urban	7	9	13	Yes	No	No	Yes	Yes	Yes	Yes	No	No	Agree	Agree	Agree	Agree	Agree	Agree	Agree	Agree	Agree	Never	Never	Sometimes	Never	Never	Never	Never	Sometimes	Never	Never	Sometimes	Offline
814	28	Male	Unmarried	Bachelor	Businessman	Middle Class	Urban	7	9	13	Yes	No	No	Yes	Yes	Yes	Yes	No	No	Agree	Agree	Agree	Agree	Agree	Agree	Agree	Agree	Agree	Never	Never	Sometimes	Never	Never	Never	Never	Sometimes	Never	Never	Sometimes	Offline
815	28	Male	Unmarried	Bachelor	Businessman	Middle Class	Urban	7	9	13	Yes	No	No	Yes	Yes	Yes	Yes	No	No	Agree	Agree	Agree	Agree	Agree	Agree	Agree	Agree	Agree	Never	Never	Sometimes	Never	Never	Never	Never	Sometimes	Never	Never	Sometimes	Offline
816	28	Male	Unmarried	Bachelor	Businessman	Middle Class	Urban	7	9	13	Yes	No	No	Yes	Yes	Yes	Yes	No	No	Agree	Agree	Agree	Agree	Agree	Agree	Agree	Agree	Agree	Never	Never	Sometimes	Never	Never	Never	Never	Sometimes	Never	Never	Sometimes	Offline
817	28	Male	Unmarried	Bachelor	Businessman	Middle Class	Urban	7	9	13	Yes	No	No	Yes	Yes	Yes	Yes	No	No	Agree	Agree	Agree	Agree	Agree	Agree	Agree	Agree	Agree	Never	Never	Sometimes	Never	Never	Never	Never	Sometimes	Never	Never	Sometimes	Offline
818	33	Female	Married	Master or above	Employee	Middle Class	Urban	5	9	13	Yes	Yes	No	Yes	Yes	Yes	Yes	No	Yes	Agree	Agree	Agree	Agree	Agree	Agree	Agree	Agree	Agree	Sometimes	Never	Sometimes	Sometimes	Sometimes	Sometimes	Never	Sometimes	Never	Never	Sometimes	Offline
819	33	Female	Married	Master or above	Employee	Middle Class	Urban	5	9	13	Yes	Yes	No	Yes	Yes	Yes	Yes	No	Yes	Agree	Agree	Agree	Agree	Agree	Agree	Agree	Agree	Agree	Sometimes	Never	Sometimes	Sometimes	Sometimes	Sometimes	Never	Sometimes	Never	Never	Sometimes	Offline
820	33	Female	Married	Master or above	Employee	Middle Class	Urban	5	9	13	Yes	Yes	No	Yes	Yes	Yes	Yes	No	Yes	Agree	Agree	Agree	Agree	Agree	Agree	Agree	Agree	Agree	Sometimes	Never	Sometimes	Sometimes	Sometimes	Sometimes	Never	Sometimes	Never	Never	Sometimes	Offline
821	33	Female	Married	Master or above	Employee	Middle Class	Urban	5	9	13	Yes	Yes	No	Yes	Yes	Yes	Yes	No	Yes	Agree	Agree	Agree	Agree	Agree	Agree	Agree	Agree	Agree	Sometimes	Never	Sometimes	Sometimes	Sometimes	Sometimes	Never	Sometimes	Never	Never	Sometimes	Offline
822	33	Female	Married	Master or above	Employee	Middle Class	Urban	5	9	13	Yes	Yes	No	Yes	Yes	Yes	Yes	No	Yes	Agree	Agree	Agree	Agree	Agree	Agree	Agree	Agree	Agree	Sometimes	Never	Sometimes	Sometimes	Sometimes	Sometimes	Never	Sometimes	Never	Never	Sometimes	Offline
823	33	Female	Married	Master or above	Employee	Middle Class	Urban	5	9	13	Yes	Yes	No	Yes	Yes	Yes	Yes	No	Yes	Agree	Agree	Agree	Agree	Agree	Agree	Agree	Agree	Agree	Sometimes	Never	Sometimes	Sometimes	Sometimes	Sometimes	Never	Sometimes	Never	Never	Sometimes	Offline
824	33	Female	Married	Master or above	Employee	Middle Class	Urban	5	9	13	Yes	Yes	No	Yes	Yes	Yes	Yes	No	Yes	Agree	Agree	Agree	Agree	Agree	Agree	Agree	Agree	Agree	Sometimes	Never	Sometimes	Sometimes	Sometimes	Sometimes	Never	Sometimes	Never	Never	Sometimes	Offline
825	33	Female	Married	Master or above	Employee	Middle Class	Urban	5	9	13	Yes	Yes	No	Yes	Yes	Yes	Yes	No	Yes	Agree	Agree	Agree	Agree	Agree	Agree	Agree	Agree	Agree	Sometimes	Never	Sometimes	Sometimes	Sometimes	Sometimes	Never	Sometimes	Never	Never	Sometimes	Offline
826	33	Female	Married	Master or above	Employee	Middle Class	Urban	5	9	13	Yes	Yes	No	Yes	Yes	Yes	Yes	No	Yes	Agree	Agree	Agree	Agree	Agree	Agree	Agree	Agree	Agree	Sometimes	Never	Sometimes	Sometimes	Sometimes	Sometimes	Never	Sometimes	Never	Never	Sometimes	Offline
827	33	Female	Married	Master or above	Employee	Middle Class	Urban	5	9	13	Yes	Yes	No	Yes	Yes	Yes	Yes	No	Yes	Agree	Agree	Agree	Agree	Agree	Agree	Agree	Agree	Agree	Sometimes	Never	Sometimes	Sometimes	Sometimes	Sometimes	Never	Sometimes	Never	Never	Sometimes	Offline
828	33	Female	Married	Master or above	Employee	Middle Class	Urban	5	9	13	Yes	Yes	No	Yes	Yes	Yes	Yes	No	Yes	Agree	Agree	Agree	Agree	Agree	Agree	Agree	Agree	Agree	Sometimes	Never	Sometimes	Sometimes	Sometimes	Sometimes	Never	Sometimes	Never	Never	Sometimes	Offline
829	33	Female	Married	Master or above	Employee	Middle Class	Urban	5	9	13	Yes	Yes	No	Yes	Yes	Yes	Yes	No	Yes	Agree	Agree	Agree	Agree	Agree	Agree	Agree	Agree	Agree	Sometimes	Never	Sometimes	Sometimes	Sometimes	Sometimes	Never	Sometimes	Never	Never	Sometimes	Offline
830	33	Female	Married	Master or above	Employee	Middle Class	Urban	5	9	13	Yes	Yes	No	Yes	Yes	Yes	Yes	No	Yes	Agree	Agree	Agree	Agree	Agree	Agree	Agree	Agree	Agree	Sometimes	Never	Sometimes	Sometimes	Sometimes	Sometimes	Never	Sometimes	Never	Never	Sometimes	Offline
831	33	Female	Married	Master or above	Employee	Middle Class	Urban	5	9	13	Yes	Yes	No	Yes	Yes	Yes	Yes	No	Yes	Agree	Agree	Agree	Agree	Agree	Agree	Agree	Agree	Agree	Sometimes	Never	Sometimes	Sometimes	Sometimes	Sometimes	Never	Sometimes	Never	Never	Sometimes	Offline
832	33	Female	Married	Master or above	Employee	Middle Class	Urban	5	9	13	Yes	Yes	No	Yes	Yes	Yes	Yes	No	Yes	Agree	Agree	Agree	Agree	Agree	Agree	Agree	Agree	Agree	Sometimes	Never	Sometimes	Sometimes	Sometimes	Sometimes	Never	Sometimes	Never	Never	Sometimes	Online
833	33	Female	Married	Master or above	Employee	Middle Class	Urban	5	9	13	Yes	Yes	No	Yes	Yes	Yes	Yes	No	Yes	Agree	Agree	Agree	Agree	Agree	Agree	Agree	Agree	Agree	Sometimes	Never	Sometimes	Sometimes	Sometimes	Sometimes	Never	Sometimes	Never	Never	Sometimes	Online
834	33	Female	Married	Master or above	Employee	Middle Class	Urban	5	9	13	Yes	Yes	No	Yes	Yes	Yes	Yes	No	Yes	Agree	Agree	Agree	Agree	Agree	Agree	Agree	Agree	Agree	Sometimes	Never	Sometimes	Sometimes	Sometimes	Sometimes	Never	Sometimes	Never	Never	Sometimes	Online
835	33	Female	Married	Master or above	Employee	Middle Class	Urban	5	9	13	Yes	Yes	No	Yes	Yes	Yes	Yes	No	Yes	Agree	Agree	Agree	Agree	Agree	Agree	Agree	Agree	Agree	Sometimes	Never	Sometimes	Sometimes	Sometimes	Sometimes	Never	Sometimes	Never	Never	Sometimes	Online
836	33	Female	Married	Master or above	Employee	Middle Class	Urban	5	9	13	Yes	Yes	No	Yes	Yes	Yes	Yes	No	Yes	Agree	Agree	Agree	Agree	Agree	Agree	Agree	Agree	Agree	Sometimes	Never	Sometimes	Sometimes	Sometimes	Sometimes	Never	Sometimes	Never	Never	Sometimes	Online
837	33	Female	Married	Master or above	Employee	Middle Class	Urban	5	9	13	Yes	Yes	No	Yes	Yes	Yes	Yes	No	Yes	Agree	Agree	Agree	Agree	Agree	Agree	Agree	Agree	Agree	Sometimes	Never	Sometimes	Sometimes	Sometimes	Sometimes	Never	Sometimes	Never	Never	Sometimes	Online
838	33	Female	Married	Master or above	Employee	Middle Class	Urban	5	9	13	Yes	Yes	No	Yes	Yes	Yes	Yes	No	Yes	Agree	Agree	Agree	Agree	Agree	Agree	Agree	Agree	Agree	Sometimes	Never	Sometimes	Sometimes	Sometimes	Sometimes	Never	Sometimes	Never	Never	Sometimes	Online
839	33	Female	Married	Master or above	Employee	Middle Class	Urban	5	9	13	Yes	Yes	No	Yes	Yes	Yes	Yes	No	Yes	Agree	Agree	Agree	Agree	Agree	Agree	Agree	Agree	Agree	Sometimes	Never	Sometimes	Sometimes	Sometimes	Sometimes	Never	Sometimes	Never	Never	Sometimes	Online
840	33	Female	Married	Master or above	Employee	Middle Class	Urban	5	9	13	Yes	Yes	No	Yes	Yes	Yes	Yes	No	Yes	Agree	Agree	Agree	Agree	Agree	Agree	Agree	Agree	Agree	Sometimes	Never	Sometimes	Sometimes	Sometimes	Sometimes	Never	Sometimes	Never	Never	Sometimes	Online
841	33	Female	Married	Master or above	Employee	Middle Class	Urban	5	9	13	Yes	Yes	No	Yes	Yes	Yes	Yes	No	Yes	Agree	Agree	Agree	Agree	Agree	Agree	Agree	Agree	Agree	Sometimes	Never	Sometimes	Sometimes	Sometimes	Sometimes	Never	Sometimes	Never	Never	Sometimes	Online
842	33	Female	Married	Master or above	Employee	Middle Class	Urban	5	9	13	Yes	Yes	No	Yes	Yes	Yes	Yes	No	Yes	Agree	Agree	Agree	Agree	Agree	Agree	Agree	Agree	Agree	Sometimes	Never	Sometimes	Sometimes	Sometimes	Sometimes	Never	Sometimes	Never	Never	Sometimes	Online
843	33	Female	Married	Master or above	Employee	Middle Class	Urban	5	9	13	Yes	Yes	No	Yes	Yes	Yes	Yes	No	Yes	Agree	Agree	Agree	Agree	Agree	Agree	Agree	Agree	Agree	Sometimes	Never	Sometimes	Sometimes	Sometimes	Sometimes	Never	Sometimes	Never	Never	Sometimes	Online
844	33	Female	Married	Master or above	Employee	Middle Class	Urban	5	9	13	Yes	Yes	No	Yes	Yes	Yes	Yes	No	Yes	Agree	Agree	Agree	Agree	Agree	Agree	Agree	Agree	Agree	Sometimes	Never	Sometimes	Sometimes	Sometimes	Sometimes	Never	Sometimes	Never	Never	Sometimes	Online
845	33	Female	Married	Master or above	Employee	Middle Class	Urban	5	9	13	Yes	Yes	No	Yes	Yes	Yes	Yes	No	Yes	Agree	Agree	Agree	Agree	Agree	Agree	Agree	Agree	Agree	Sometimes	Never	Sometimes	Sometimes	Sometimes	Sometimes	Never	Sometimes	Never	Never	Sometimes	Online
846	33	Female	Married	Master or above	Employee	Middle Class	Urban	5	9	13	Yes	Yes	No	Yes	Yes	Yes	Yes	No	Yes	Agree	Agree	Agree	Agree	Agree	Agree	Agree	Agree	Agree	Sometimes	Never	Sometimes	Sometimes	Sometimes	Sometimes	Never	Sometimes	Never	Never	Sometimes	Online
847	33	Female	Married	Master or above	Employee	Middle Class	Urban	5	9	13	Yes	Yes	No	Yes	Yes	Yes	Yes	No	Yes	Agree	Agree	Agree	Agree	Agree	Agree	Agree	Agree	Agree	Sometimes	Never	Sometimes	Sometimes	Sometimes	Sometimes	Never	Sometimes	Never	Never	Sometimes	Online
848	33	Female	Married	Master or above	Employee	Middle Class	Urban	5	9	13	Yes	Yes	No	Yes	Yes	Yes	Yes	No	Yes	Agree	Agree	Agree	Agree	Agree	Agree	Agree	Agree	Agree	Sometimes	Never	Sometimes	Sometimes	Sometimes	Sometimes	Never	Sometimes	Never	Never	Sometimes	Online
849	25	Male	Married	Bachelor	Employee	Lower-middle class	Semi-urban	7	9	13	Yes	No	Yes	Yes	Yes	Yes	Yes	No	Yes	Agree	Agree	Agree	Agree	Agree	Agree	Agree	Agree	Agree	Sometimes	Never	Sometimes	Sometimes	Sometimes	Sometimes	Sometimes	Sometimes	Sometimes	Never	Sometimes	Online
850	25	Male	Married	Bachelor	Employee	Lower-middle class	Semi-urban	7	9	13	Yes	No	Yes	Yes	Yes	Yes	Yes	No	Yes	Agree	Agree	Agree	Agree	Agree	Agree	Agree	Agree	Agree	Sometimes	Never	Sometimes	Sometimes	Sometimes	Sometimes	Sometimes	Sometimes	Sometimes	Never	Sometimes	Online
851	25	Male	Married	Bachelor	Employee	Lower-middle class	Semi-urban	7	9	13	Yes	No	Yes	Yes	Yes	Yes	Yes	No	Yes	Agree	Agree	Agree	Agree	Agree	Agree	Agree	Agree	Agree	Sometimes	Never	Sometimes	Sometimes	Sometimes	Sometimes	Sometimes	Sometimes	Sometimes	Never	Sometimes	Online
852	25	Male	Married	Bachelor	Employee	Lower-middle class	Semi-urban	7	9	13	Yes	No	Yes	Yes	Yes	Yes	Yes	No	Yes	Agree	Agree	Agree	Agree	Agree	Agree	Agree	Agree	Agree	Sometimes	Never	Sometimes	Sometimes	Sometimes	Sometimes	Sometimes	Sometimes	Sometimes	Never	Sometimes	Online
853	25	Male	Married	Bachelor	Employee	Lower-middle class	Semi-urban	7	9	13	Yes	No	Yes	Yes	Yes	Yes	Yes	No	Yes	Agree	Agree	Agree	Agree	Agree	Agree	Agree	Agree	Agree	Sometimes	Never	Sometimes	Sometimes	Sometimes	Sometimes	Sometimes	Sometimes	Sometimes	Never	Sometimes	Online
854	25	Male	Married	Bachelor	Employee	Lower-middle class	Semi-urban	7	9	13	Yes	No	Yes	Yes	Yes	Yes	Yes	No	Yes	Agree	Agree	Agree	Agree	Agree	Agree	Agree	Agree	Agree	Sometimes	Never	Sometimes	Sometimes	Sometimes	Sometimes	Sometimes	Sometimes	Sometimes	Never	Sometimes	Online
855	24	Female	Unmarried	Bachelor	Student	Middle Class	Rural	8	9	10	Yes	Yes	Yes	Yes	Yes	Yes	No	No	No	Agree	Agree	Agree	Agree	Agree	Agree	Agree	Agree	Agree	Always	Always	Always	Always	Sometimes	Always	Always	Always	Always	Sometimes	Never	Online
856	24	Female	Unmarried	Bachelor	Student	Middle Class	Rural	8	9	10	Yes	Yes	Yes	Yes	Yes	Yes	No	No	No	Agree	Agree	Agree	Agree	Agree	Agree	Agree	Agree	Agree	Always	Always	Always	Always	Sometimes	Always	Always	Always	Always	Sometimes	Never	Online
857	24	Female	Unmarried	Bachelor	Student	Middle Class	Rural	8	9	10	Yes	Yes	Yes	Yes	Yes	Yes	No	No	No	Agree	Agree	Agree	Agree	Agree	Agree	Agree	Agree	Agree	Always	Always	Always	Always	Sometimes	Always	Always	Always	Always	Sometimes	Never	Online
858	24	Female	Unmarried	Bachelor	Student	Middle Class	Rural	8	9	10	Yes	Yes	Yes	Yes	Yes	Yes	No	No	No	Agree	Agree	Agree	Agree	Agree	Agree	Agree	Agree	Agree	Always	Always	Always	Always	Sometimes	Always	Always	Always	Always	Sometimes	Never	Online
859	24	Female	Unmarried	Bachelor	Student	Middle Class	Rural	8	9	10	Yes	Yes	Yes	Yes	Yes	Yes	No	No	No	Agree	Agree	Agree	Agree	Agree	Agree	Agree	Agree	Agree	Always	Always	Always	Always	Sometimes	Always	Always	Always	Always	Sometimes	Never	Online
860	24	Female	Unmarried	Bachelor	Student	Middle Class	Rural	8	9	10	Yes	Yes	Yes	Yes	Yes	Yes	No	No	No	Agree	Agree	Agree	Agree	Agree	Agree	Agree	Agree	Agree	Always	Always	Always	Always	Sometimes	Always	Always	Always	Always	Sometimes	Never	Online
861	26	Male	Married	College	Employee	Lower-middle class	Urban	7	9	12	Yes	Yes	Yes	Yes	Yes	Yes	Yes	No	No	Agree	Agree	Agree	Agree	Agree	Agree	Agree	Agree	Agree	Sometimes	Sometimes	Sometimes	Sometimes	Sometimes	Sometimes	Sometimes	Sometimes	Sometimes	Sometimes	Always	Online
862	26	Male	Married	College	Employee	Lower-middle class	Urban	7	9	12	Yes	Yes	Yes	Yes	Yes	Yes	Yes	No	No	Agree	Agree	Agree	Agree	Agree	Agree	Agree	Agree	Agree	Sometimes	Sometimes	Sometimes	Sometimes	Sometimes	Sometimes	Sometimes	Sometimes	Sometimes	Sometimes	Always	Online
863	26	Male	Married	College	Employee	Lower-middle class	Urban	7	9	12	Yes	Yes	Yes	Yes	Yes	Yes	Yes	No	No	Agree	Agree	Agree	Agree	Agree	Agree	Agree	Agree	Agree	Sometimes	Sometimes	Sometimes	Sometimes	Sometimes	Sometimes	Sometimes	Sometimes	Sometimes	Sometimes	Always	Online
864	26	Male	Married	College	Employee	Lower-middle class	Urban	7	9	12	Yes	Yes	Yes	Yes	Yes	Yes	Yes	No	No	Agree	Agree	Agree	Agree	Agree	Agree	Agree	Agree	Agree	Sometimes	Sometimes	Sometimes	Sometimes	Sometimes	Sometimes	Sometimes	Sometimes	Sometimes	Sometimes	Always	Online
865	26	Male	Married	College	Employee	Lower-middle class	Urban	7	9	12	Yes	Yes	Yes	Yes	Yes	Yes	Yes	No	No	Agree	Agree	Agree	Agree	Agree	Agree	Agree	Agree	Agree	Sometimes	Sometimes	Sometimes	Sometimes	Sometimes	Sometimes	Sometimes	Sometimes	Sometimes	Sometimes	Always	Online
866	26	Male	Married	College	Employee	Lower-middle class	Urban	7	9	12	Yes	Yes	Yes	Yes	Yes	Yes	Yes	No	No	Agree	Agree	Agree	Agree	Agree	Agree	Agree	Agree	Agree	Sometimes	Sometimes	Sometimes	Sometimes	Sometimes	Sometimes	Sometimes	Sometimes	Sometimes	Sometimes	Always	Online
867	21	Male	Unmarried	Bachelor	Student	Middle Class	Rural	7	9	15	Yes	No	Yes	Yes	Yes	Yes	Yes	No	Yes	Agree	Agree	Agree	Agree	Agree	Agree	Agree	Agree	Agree	Never	Never	Never	Always	Never	Never	Always	Never	Never	Never	Sometimes	Online
868	21	Male	Unmarried	Bachelor	Student	Middle Class	Rural	7	9	15	Yes	No	Yes	Yes	Yes	Yes	Yes	No	Yes	Agree	Agree	Agree	Agree	Agree	Agree	Agree	Agree	Agree	Never	Never	Never	Always	Never	Never	Always	Never	Never	Never	Sometimes	Online
869	21	Male	Unmarried	Bachelor	Student	Middle Class	Rural	7	9	15	Yes	No	Yes	Yes	Yes	Yes	Yes	No	Yes	Agree	Agree	Agree	Agree	Agree	Agree	Agree	Agree	Agree	Never	Never	Never	Always	Never	Never	Always	Never	Never	Never	Sometimes	Online
870	21	Male	Unmarried	Bachelor	Student	Middle Class	Rural	7	9	15	Yes	No	Yes	Yes	Yes	Yes	Yes	No	Yes	Agree	Agree	Agree	Agree	Agree	Agree	Agree	Agree	Agree	Never	Never	Never	Always	Never	Never	Always	Never	Never	Never	Sometimes	Online
871	21	Male	Unmarried	Bachelor	Student	Middle Class	Rural	7	9	15	Yes	No	Yes	Yes	Yes	Yes	Yes	No	Yes	Agree	Agree	Agree	Agree	Agree	Agree	Agree	Agree	Agree	Never	Never	Never	Always	Never	Never	Always	Never	Never	Never	Sometimes	Online
872	21	Male	Unmarried	Bachelor	Student	Middle Class	Rural	7	9	15	Yes	No	Yes	Yes	Yes	Yes	Yes	No	Yes	Agree	Agree	Agree	Agree	Agree	Agree	Agree	Agree	Agree	Never	Never	Never	Always	Never	Never	Always	Never	Never	Never	Sometimes	Online
873	30	Male	Married	College	Student	Rich	Urban	6	9	12	Yes	No	No	Yes	Yes	Yes	Yes	No	Yes	Agree	Agree	Agree	Agree	Agree	Agree	Agree	Agree	Agree	Never	Never	Sometimes	Never	Never	Never	Sometimes	Never	Never	Never	Never	Online
874	30	Male	Married	College	Student	Rich	Urban	6	9	12	Yes	No	No	Yes	Yes	Yes	Yes	No	Yes	Agree	Agree	Agree	Agree	Agree	Agree	Agree	Agree	Agree	Never	Never	Sometimes	Never	Never	Never	Sometimes	Never	Never	Never	Never	Online
875	30	Male	Married	College	Student	Rich	Urban	6	9	12	Yes	No	No	Yes	Yes	Yes	Yes	No	Yes	Agree	Agree	Agree	Agree	Agree	Agree	Agree	Agree	Agree	Never	Never	Sometimes	Never	Never	Never	Sometimes	Never	Never	Never	Never	Online
876	30	Male	Married	College	Student	Rich	Urban	6	9	12	Yes	No	No	Yes	Yes	Yes	Yes	No	Yes	Agree	Agree	Agree	Agree	Agree	Agree	Agree	Agree	Agree	Never	Never	Sometimes	Never	Never	Never	Sometimes	Never	Never	Never	Never	Online
877	30	Male	Married	College	Student	Rich	Urban	6	9	12	Yes	No	No	Yes	Yes	Yes	Yes	No	Yes	Agree	Agree	Agree	Agree	Agree	Agree	Agree	Agree	Agree	Never	Never	Sometimes	Never	Never	Never	Sometimes	Never	Never	Never	Never	Online
878	30	Male	Married	College	Student	Rich	Urban	6	9	12	Yes	No	No	Yes	Yes	Yes	Yes	No	Yes	Agree	Agree	Agree	Agree	Agree	Agree	Agree	Agree	Agree	Never	Never	Sometimes	Never	Never	Never	Sometimes	Never	Never	Never	Never	Online
879	35	Male	Married	School or below	Businessman	Higher-middle Class	Semi-urban	7	9	11	Yes	No	Yes	Yes	Yes	No	No	No	Yes	Agree	Agree	Agree	Agree	Agree	Agree	Agree	Agree	Agree	Never	Never	Never	Never	Sometimes	Never	Sometimes	Never	Sometimes	Never	Never	Offline
880	35	Male	Married	School or below	Businessman	Higher-middle Class	Semi-urban	7	9	11	Yes	No	Yes	Yes	Yes	No	No	No	Yes	Agree	Agree	Agree	Agree	Agree	Agree	Agree	Agree	Agree	Never	Never	Never	Never	Sometimes	Never	Sometimes	Never	Sometimes	Never	Never	Offline
881	35	Male	Married	School or below	Businessman	Higher-middle Class	Semi-urban	7	9	11	Yes	No	Yes	Yes	Yes	No	No	No	Yes	Agree	Agree	Agree	Agree	Agree	Agree	Agree	Agree	Agree	Never	Never	Never	Never	Sometimes	Never	Sometimes	Never	Sometimes	Never	Never	Offline
882	35	Male	Married	School or below	Businessman	Higher-middle Class	Semi-urban	7	9	11	Yes	No	Yes	Yes	Yes	No	No	No	Yes	Agree	Agree	Agree	Agree	Agree	Agree	Agree	Agree	Agree	Never	Never	Never	Never	Sometimes	Never	Sometimes	Never	Sometimes	Never	Never	Offline
883	35	Male	Married	School or below	Businessman	Higher-middle Class	Semi-urban	7	9	11	Yes	No	Yes	Yes	Yes	No	No	No	Yes	Agree	Agree	Agree	Agree	Agree	Agree	Agree	Agree	Agree	Never	Never	Never	Never	Sometimes	Never	Sometimes	Never	Sometimes	Never	Never	Offline
884	35	Male	Married	School or below	Businessman	Higher-middle Class	Semi-urban	7	9	11	Yes	No	Yes	Yes	Yes	No	No	No	Yes	Agree	Agree	Agree	Agree	Agree	Agree	Agree	Agree	Agree	Never	Never	Never	Never	Sometimes	Never	Sometimes	Never	Sometimes	Never	Never	Offline
885	40	Female	Married	School or below	Housewife	Middle Class	Urban	8	9	10	Yes	No	Yes	Yes	Yes	Yes	No	No	Yes	Agree	Agree	Agree	Agree	Agree	Agree	Agree	Agree	Agree	Sometimes	Sometimes	Always	Never	Never	Always	Never	Sometimes	Never	Never	Sometimes	Offline
886	40	Female	Married	School or below	Housewife	Middle Class	Urban	8	9	10	Yes	No	Yes	Yes	Yes	Yes	No	No	Yes	Agree	Agree	Agree	Agree	Agree	Agree	Agree	Agree	Agree	Sometimes	Sometimes	Always	Never	Never	Always	Never	Sometimes	Never	Never	Sometimes	Offline
887	40	Female	Married	School or below	Housewife	Middle Class	Urban	8	9	10	Yes	No	Yes	Yes	Yes	Yes	No	No	Yes	Agree	Agree	Agree	Agree	Agree	Agree	Agree	Agree	Agree	Sometimes	Sometimes	Always	Never	Never	Always	Never	Sometimes	Never	Never	Sometimes	Offline
888	40	Female	Married	School or below	Housewife	Middle Class	Urban	8	9	10	Yes	No	Yes	Yes	Yes	Yes	No	No	Yes	Agree	Agree	Agree	Agree	Agree	Agree	Agree	Agree	Agree	Sometimes	Sometimes	Always	Never	Never	Always	Never	Sometimes	Never	Never	Sometimes	Offline
889	40	Female	Married	School or below	Housewife	Middle Class	Urban	8	9	10	Yes	No	Yes	Yes	Yes	Yes	No	No	Yes	Agree	Agree	Agree	Agree	Agree	Agree	Agree	Agree	Agree	Sometimes	Sometimes	Always	Never	Never	Always	Never	Sometimes	Never	Never	Sometimes	Offline
890	40	Female	Married	School or below	Housewife	Middle Class	Urban	8	9	10	Yes	No	Yes	Yes	Yes	Yes	No	No	Yes	Agree	Agree	Agree	Agree	Agree	Agree	Agree	Agree	Agree	Sometimes	Sometimes	Always	Never	Never	Always	Never	Sometimes	Never	Never	Sometimes	Offline
891	25	Male	Unmarried	Master or above	Student	Lower-middle class	Urban	7	9	7	Yes	Yes	Yes	Yes	Yes	Yes	No	No	Yes	Agree	Agree	Agree	Agree	Agree	Agree	Agree	Agree	Agree	Always	Never	Sometimes	Never	Never	Sometimes	Never	Sometimes	Always	Sometimes	Sometimes	Online
892	25	Male	Unmarried	Master or above	Student	Lower-middle class	Urban	7	9	7	Yes	Yes	Yes	Yes	Yes	Yes	No	No	Yes	Agree	Agree	Agree	Agree	Agree	Agree	Agree	Agree	Agree	Always	Never	Sometimes	Never	Never	Sometimes	Never	Sometimes	Always	Sometimes	Sometimes	Online
893	25	Male	Unmarried	Master or above	Student	Lower-middle class	Urban	7	9	7	Yes	Yes	Yes	Yes	Yes	Yes	No	No	Yes	Agree	Agree	Agree	Agree	Agree	Agree	Agree	Agree	Agree	Always	Never	Sometimes	Never	Never	Sometimes	Never	Sometimes	Always	Sometimes	Sometimes	Online
894	25	Male	Unmarried	Master or above	Student	Lower-middle class	Urban	7	9	7	Yes	Yes	Yes	Yes	Yes	Yes	No	No	Yes	Agree	Agree	Agree	Agree	Agree	Agree	Agree	Agree	Agree	Always	Never	Sometimes	Never	Never	Sometimes	Never	Sometimes	Always	Sometimes	Sometimes	Online
895	25	Male	Unmarried	Master or above	Student	Lower-middle class	Urban	7	9	7	Yes	Yes	Yes	Yes	Yes	Yes	No	No	Yes	Agree	Agree	Agree	Agree	Agree	Agree	Agree	Agree	Agree	Always	Never	Sometimes	Never	Never	Sometimes	Never	Sometimes	Always	Sometimes	Sometimes	Online
896	25	Male	Unmarried	Master or above	Student	Lower-middle class	Urban	7	9	7	Yes	Yes	Yes	Yes	Yes	Yes	No	No	Yes	Agree	Agree	Agree	Agree	Agree	Agree	Agree	Agree	Agree	Always	Never	Sometimes	Never	Never	Sometimes	Never	Sometimes	Always	Sometimes	Sometimes	Online
897	25	Female	Unmarried	Bachelor	Student	Rich	Urban	7	9	11	Yes	No	No	Yes	Yes	Yes	No	No	Yes	Agree	Agree	Agree	Agree	Agree	Agree	Agree	Agree	Agree	Never	Never	Never	Never	Never	Never	Sometimes	Never	Never	Never	Never	Online
898	25	Female	Unmarried	Bachelor	Student	Rich	Urban	7	9	11	Yes	No	No	Yes	Yes	Yes	No	No	Yes	Agree	Agree	Agree	Agree	Agree	Agree	Agree	Agree	Agree	Never	Never	Never	Never	Never	Never	Sometimes	Never	Never	Never	Never	Online
899	25	Female	Unmarried	Bachelor	Student	Rich	Urban	7	9	11	Yes	No	No	Yes	Yes	Yes	No	No	Yes	Agree	Agree	Agree	Agree	Agree	Agree	Agree	Agree	Agree	Never	Never	Never	Never	Never	Never	Sometimes	Never	Never	Never	Never	Online
900	25	Female	Unmarried	Bachelor	Student	Rich	Urban	7	9	11	Yes	No	No	Yes	Yes	Yes	No	No	Yes	Agree	Agree	Agree	Agree	Agree	Agree	Agree	Agree	Agree	Never	Never	Never	Never	Never	Never	Sometimes	Never	Never	Never	Never	Online
901	25	Female	Unmarried	Bachelor	Student	Rich	Urban	7	9	11	Yes	No	No	Yes	Yes	Yes	No	No	Yes	Agree	Agree	Agree	Agree	Agree	Agree	Agree	Agree	Agree	Never	Never	Never	Never	Never	Never	Sometimes	Never	Never	Never	Never	Online
902	25	Female	Unmarried	Bachelor	Student	Rich	Urban	7	9	11	Yes	No	No	Yes	Yes	Yes	No	No	Yes	Agree	Agree	Agree	Agree	Agree	Agree	Agree	Agree	Agree	Never	Never	Never	Never	Never	Never	Sometimes	Never	Never	Never	Never	Online
903	45	Male	Married	Master or above	Employee	Rich	Urban	7	9	10	Yes	No	Yes	Yes	Yes	No	No	No	Yes	Agree	Agree	Agree	Agree	Agree	Agree	Agree	Agree	Agree	Never	Never	Never	Never	Never	Never	Never	Never	Never	Never	Never	Online
904	45	Male	Married	Master or above	Employee	Rich	Urban	7	9	10	Yes	No	Yes	Yes	Yes	No	No	No	Yes	Agree	Agree	Agree	Agree	Agree	Agree	Agree	Agree	Agree	Never	Never	Never	Never	Never	Never	Never	Never	Never	Never	Never	Online
905	45	Male	Married	Master or above	Employee	Rich	Urban	7	9	10	Yes	No	Yes	Yes	Yes	No	No	No	Yes	Agree	Agree	Agree	Agree	Agree	Agree	Agree	Agree	Agree	Never	Never	Never	Never	Never	Never	Never	Never	Never	Never	Never	Online
906	45	Male	Married	Master or above	Employee	Rich	Urban	7	9	10	Yes	No	Yes	Yes	Yes	No	No	No	Yes	Agree	Agree	Agree	Agree	Agree	Agree	Agree	Agree	Agree	Never	Never	Never	Never	Never	Never	Never	Never	Never	Never	Never	Online
907	45	Male	Married	Master or above	Employee	Rich	Urban	7	9	10	Yes	No	Yes	Yes	Yes	No	No	No	Yes	Agree	Agree	Agree	Agree	Agree	Agree	Agree	Agree	Agree	Never	Never	Never	Never	Never	Never	Never	Never	Never	Never	Never	Online
908	45	Male	Married	Master or above	Employee	Rich	Urban	7	9	10	Yes	No	Yes	Yes	Yes	No	No	No	Yes	Agree	Agree	Agree	Agree	Agree	Agree	Agree	Agree	Agree	Never	Never	Never	Never	Never	Never	Never	Never	Never	Never	Never	Online
909	19	Male	Unmarried	School or below	Student	Poor	Urban	6	7	17	Yes	Yes	Yes	Yes	Yes	Yes	Yes	No	Yes	Agree	Disagree	Agree	Agree	Agree	Agree	Disagree	Agree	Agree	Sometimes	Never	Sometimes	Sometimes	Always	Sometimes	Sometimes	Always	Never	Never	Always	Offline
910	19	Male	Unmarried	School or below	Student	Poor	Urban	6	7	17	Yes	Yes	Yes	Yes	Yes	Yes	Yes	No	Yes	Agree	Disagree	Agree	Agree	Agree	Agree	Disagree	Agree	Agree	Sometimes	Never	Sometimes	Sometimes	Always	Sometimes	Sometimes	Always	Never	Never	Always	Offline
911	19	Male	Unmarried	School or below	Student	Poor	Urban	6	7	17	Yes	Yes	Yes	Yes	Yes	Yes	Yes	No	Yes	Agree	Disagree	Agree	Agree	Agree	Agree	Disagree	Agree	Agree	Sometimes	Never	Sometimes	Sometimes	Always	Sometimes	Sometimes	Always	Never	Never	Always	Offline
912	19	Male	Unmarried	School or below	Student	Poor	Urban	6	7	17	Yes	Yes	Yes	Yes	Yes	Yes	Yes	No	Yes	Agree	Disagree	Agree	Agree	Agree	Agree	Disagree	Agree	Agree	Sometimes	Never	Sometimes	Sometimes	Always	Sometimes	Sometimes	Always	Never	Never	Always	Offline
913	19	Male	Unmarried	School or below	Student	Poor	Urban	6	7	17	Yes	Yes	Yes	Yes	Yes	Yes	Yes	No	Yes	Agree	Disagree	Agree	Agree	Agree	Agree	Disagree	Agree	Agree	Sometimes	Never	Sometimes	Sometimes	Always	Sometimes	Sometimes	Always	Never	Never	Always	Offline
914	19	Male	Unmarried	School or below	Student	Poor	Urban	6	7	17	Yes	Yes	Yes	Yes	Yes	Yes	Yes	No	Yes	Agree	Disagree	Agree	Agree	Agree	Agree	Disagree	Agree	Agree	Sometimes	Never	Sometimes	Sometimes	Always	Sometimes	Sometimes	Always	Never	Never	Always	Offline
915	22	Female	Unmarried	Bachelor	Student	Middle Class	Urban	7	8	7	Yes	No	Yes	Yes	Yes	No	No	No	Yes	Agree	Agree	Disagree	Agree	Agree	Agree	Agree	Agree	Agree	Sometimes	Sometimes	Never	Sometimes	Never	Sometimes	Sometimes	Sometimes	Always	Always	Sometimes	Online
916	22	Female	Unmarried	Bachelor	Student	Middle Class	Urban	7	8	7	Yes	No	Yes	Yes	Yes	No	No	No	Yes	Agree	Agree	Disagree	Agree	Agree	Agree	Agree	Agree	Agree	Sometimes	Sometimes	Never	Sometimes	Never	Sometimes	Sometimes	Sometimes	Always	Always	Sometimes	Online
917	22	Female	Unmarried	Bachelor	Student	Middle Class	Urban	7	8	7	Yes	No	Yes	Yes	Yes	No	No	No	Yes	Agree	Agree	Disagree	Agree	Agree	Agree	Agree	Agree	Agree	Sometimes	Sometimes	Never	Sometimes	Never	Sometimes	Sometimes	Sometimes	Always	Always	Sometimes	Online
918	22	Female	Unmarried	Bachelor	Student	Middle Class	Urban	7	8	7	Yes	No	Yes	Yes	Yes	No	No	No	Yes	Agree	Agree	Disagree	Agree	Agree	Agree	Agree	Agree	Agree	Sometimes	Sometimes	Never	Sometimes	Never	Sometimes	Sometimes	Sometimes	Always	Always	Sometimes	Online
919	22	Female	Unmarried	Bachelor	Student	Middle Class	Urban	7	8	7	Yes	No	Yes	Yes	Yes	No	No	No	Yes	Agree	Agree	Disagree	Agree	Agree	Agree	Agree	Agree	Agree	Sometimes	Sometimes	Never	Sometimes	Never	Sometimes	Sometimes	Sometimes	Always	Always	Sometimes	Online
920	22	Female	Unmarried	Bachelor	Student	Middle Class	Urban	7	8	7	Yes	No	Yes	Yes	Yes	No	No	No	Yes	Agree	Agree	Disagree	Agree	Agree	Agree	Agree	Agree	Agree	Sometimes	Sometimes	Never	Sometimes	Never	Sometimes	Sometimes	Sometimes	Always	Always	Sometimes	Online
921	25	Male	Unmarried	College	Employee	Lower-middle class	Urban	7	8	12	Yes	No	Yes	Yes	Yes	No	No	No	Yes	Agree	Agree	Agree	Agree	Agree	Disagree	Agree	Agree	Agree	Sometimes	Never	Sometimes	Sometimes	Never	Never	Never	Always	Sometimes	Sometimes	Sometimes	Online
922	25	Male	Unmarried	College	Employee	Lower-middle class	Urban	7	8	12	Yes	No	Yes	Yes	Yes	No	No	No	Yes	Agree	Agree	Agree	Agree	Agree	Disagree	Agree	Agree	Agree	Sometimes	Never	Sometimes	Sometimes	Never	Never	Never	Always	Sometimes	Sometimes	Sometimes	Online
923	25	Male	Unmarried	College	Employee	Lower-middle class	Urban	7	8	12	Yes	No	Yes	Yes	Yes	No	No	No	Yes	Agree	Agree	Agree	Agree	Agree	Disagree	Agree	Agree	Agree	Sometimes	Never	Sometimes	Sometimes	Never	Never	Never	Always	Sometimes	Sometimes	Sometimes	Online
924	25	Male	Unmarried	College	Employee	Lower-middle class	Urban	7	8	12	Yes	No	Yes	Yes	Yes	No	No	No	Yes	Agree	Agree	Agree	Agree	Agree	Disagree	Agree	Agree	Agree	Sometimes	Never	Sometimes	Sometimes	Never	Never	Never	Always	Sometimes	Sometimes	Sometimes	Online
925	25	Male	Unmarried	College	Employee	Lower-middle class	Urban	7	8	12	Yes	No	Yes	Yes	Yes	No	No	No	Yes	Agree	Agree	Agree	Agree	Agree	Disagree	Agree	Agree	Agree	Sometimes	Never	Sometimes	Sometimes	Never	Never	Never	Always	Sometimes	Sometimes	Sometimes	Online
926	25	Male	Unmarried	College	Employee	Lower-middle class	Urban	7	8	12	Yes	No	Yes	Yes	Yes	No	No	No	Yes	Agree	Agree	Agree	Agree	Agree	Disagree	Agree	Agree	Agree	Sometimes	Never	Sometimes	Sometimes	Never	Never	Never	Always	Sometimes	Sometimes	Sometimes	Online
927	24	Female	Married	Master or above	Student	Middle Class	Urban	6	8	10	Yes	Yes	Yes	Yes	Yes	No	No	No	Yes	Agree	Agree	Disagree	Agree	Agree	Agree	Agree	Agree	Agree	Always	Always	Always	Always	Always	Always	Always	Always	Always	Always	Never	Online
928	24	Female	Married	Master or above	Student	Middle Class	Urban	6	8	10	Yes	Yes	Yes	Yes	Yes	No	No	No	Yes	Agree	Agree	Disagree	Agree	Agree	Agree	Agree	Agree	Agree	Always	Always	Always	Always	Always	Always	Always	Always	Always	Always	Never	Online
929	24	Female	Married	Master or above	Student	Middle Class	Urban	6	8	10	Yes	Yes	Yes	Yes	Yes	No	No	No	Yes	Agree	Agree	Disagree	Agree	Agree	Agree	Agree	Agree	Agree	Always	Always	Always	Always	Always	Always	Always	Always	Always	Always	Never	Online
930	24	Female	Married	Master or above	Student	Middle Class	Urban	6	8	10	Yes	Yes	Yes	Yes	Yes	No	No	No	Yes	Agree	Agree	Disagree	Agree	Agree	Agree	Agree	Agree	Agree	Always	Always	Always	Always	Always	Always	Always	Always	Always	Always	Never	Online
931	24	Female	Married	Master or above	Student	Middle Class	Urban	6	8	10	Yes	Yes	Yes	Yes	Yes	No	No	No	Yes	Agree	Agree	Disagree	Agree	Agree	Agree	Agree	Agree	Agree	Always	Always	Always	Always	Always	Always	Always	Always	Always	Always	Never	Online
932	24	Female	Married	Master or above	Student	Middle Class	Urban	6	8	10	Yes	Yes	Yes	Yes	Yes	No	No	No	Yes	Agree	Agree	Disagree	Agree	Agree	Agree	Agree	Agree	Agree	Always	Always	Always	Always	Always	Always	Always	Always	Always	Always	Never	Online
933	22	Female	Unmarried	Bachelor	Student	Middle Class	Urban	5	9	13	Yes	Yes	Yes	Yes	No	Yes	Yes	No	Yes	Agree	Agree	Agree	Agree	Agree	Agree	Agree	Agree	Agree	Sometimes	Never	Sometimes	Sometimes	Sometimes	Always	Always	Always	Sometimes	Sometimes	Sometimes	Online
934	22	Female	Unmarried	Bachelor	Student	Middle Class	Urban	5	9	13	Yes	Yes	Yes	Yes	No	Yes	Yes	No	Yes	Agree	Agree	Agree	Agree	Agree	Agree	Agree	Agree	Agree	Sometimes	Never	Sometimes	Sometimes	Sometimes	Always	Always	Always	Sometimes	Sometimes	Sometimes	Online
935	22	Female	Unmarried	Bachelor	Student	Middle Class	Urban	5	9	13	Yes	Yes	Yes	Yes	No	Yes	Yes	No	Yes	Agree	Agree	Agree	Agree	Agree	Agree	Agree	Agree	Agree	Sometimes	Never	Sometimes	Sometimes	Sometimes	Always	Always	Always	Sometimes	Sometimes	Sometimes	Online
936	22	Female	Unmarried	Bachelor	Student	Middle Class	Urban	5	9	13	Yes	Yes	Yes	Yes	No	Yes	Yes	No	Yes	Agree	Agree	Agree	Agree	Agree	Agree	Agree	Agree	Agree	Sometimes	Never	Sometimes	Sometimes	Sometimes	Always	Always	Always	Sometimes	Sometimes	Sometimes	Online
937	22	Female	Unmarried	Bachelor	Student	Middle Class	Urban	5	9	13	Yes	Yes	Yes	Yes	No	Yes	Yes	No	Yes	Agree	Agree	Agree	Agree	Agree	Agree	Agree	Agree	Agree	Sometimes	Never	Sometimes	Sometimes	Sometimes	Always	Always	Always	Sometimes	Sometimes	Sometimes	Online
938	22	Female	Unmarried	Bachelor	Student	Middle Class	Urban	5	9	13	Yes	Yes	Yes	Yes	No	Yes	Yes	No	Yes	Agree	Agree	Agree	Agree	Agree	Agree	Agree	Agree	Agree	Sometimes	Never	Sometimes	Sometimes	Sometimes	Always	Always	Always	Sometimes	Sometimes	Sometimes	Online
939	22	Female	Unmarried	Bachelor	Student	Middle Class	Urban	5	9	13	Yes	Yes	Yes	Yes	No	Yes	Yes	No	Yes	Agree	Agree	Agree	Agree	Agree	Agree	Agree	Agree	Agree	Sometimes	Never	Sometimes	Sometimes	Sometimes	Always	Always	Always	Sometimes	Sometimes	Sometimes	Online
940	22	Female	Unmarried	Bachelor	Student	Middle Class	Urban	5	9	13	Yes	Yes	Yes	Yes	No	Yes	Yes	No	Yes	Agree	Agree	Agree	Agree	Agree	Agree	Agree	Agree	Agree	Sometimes	Never	Sometimes	Sometimes	Sometimes	Always	Always	Always	Sometimes	Sometimes	Sometimes	Online
941	22	Female	Unmarried	Bachelor	Student	Middle Class	Urban	5	9	13	Yes	Yes	Yes	Yes	No	Yes	Yes	No	Yes	Agree	Agree	Agree	Agree	Agree	Agree	Agree	Agree	Agree	Sometimes	Never	Sometimes	Sometimes	Sometimes	Always	Always	Always	Sometimes	Sometimes	Sometimes	Online
942	22	Female	Unmarried	Bachelor	Student	Middle Class	Urban	5	9	13	Yes	Yes	Yes	Yes	No	Yes	Yes	No	Yes	Agree	Agree	Agree	Agree	Agree	Agree	Agree	Agree	Agree	Sometimes	Never	Sometimes	Sometimes	Sometimes	Always	Always	Always	Sometimes	Sometimes	Sometimes	Online
943	22	Female	Unmarried	Bachelor	Student	Middle Class	Urban	5	9	13	Yes	Yes	Yes	Yes	No	Yes	Yes	No	Yes	Agree	Agree	Agree	Agree	Agree	Agree	Agree	Agree	Agree	Sometimes	Never	Sometimes	Sometimes	Sometimes	Always	Always	Always	Sometimes	Sometimes	Sometimes	Online
944	22	Female	Unmarried	Bachelor	Student	Middle Class	Urban	5	9	13	Yes	Yes	Yes	Yes	No	Yes	Yes	No	Yes	Agree	Agree	Agree	Agree	Agree	Agree	Agree	Agree	Agree	Sometimes	Never	Sometimes	Sometimes	Sometimes	Always	Always	Always	Sometimes	Sometimes	Sometimes	Online
945	22	Female	Unmarried	Bachelor	Student	Middle Class	Urban	5	9	13	Yes	Yes	Yes	Yes	No	Yes	Yes	No	Yes	Agree	Agree	Agree	Agree	Agree	Agree	Agree	Agree	Agree	Sometimes	Never	Sometimes	Sometimes	Sometimes	Always	Always	Always	Sometimes	Sometimes	Sometimes	Online
946	22	Female	Unmarried	Bachelor	Student	Middle Class	Urban	5	9	13	Yes	Yes	Yes	Yes	No	Yes	Yes	No	Yes	Agree	Agree	Agree	Agree	Agree	Agree	Agree	Agree	Agree	Sometimes	Never	Sometimes	Sometimes	Sometimes	Always	Always	Always	Sometimes	Sometimes	Sometimes	Online
947	22	Female	Unmarried	Bachelor	Student	Middle Class	Urban	5	9	13	Yes	Yes	Yes	Yes	No	Yes	Yes	No	Yes	Agree	Agree	Agree	Agree	Agree	Agree	Agree	Agree	Agree	Sometimes	Never	Sometimes	Sometimes	Sometimes	Always	Always	Always	Sometimes	Sometimes	Sometimes	Online
948	22	Female	Unmarried	Bachelor	Student	Middle Class	Urban	5	9	13	Yes	Yes	Yes	Yes	No	Yes	Yes	No	Yes	Agree	Agree	Agree	Agree	Agree	Agree	Agree	Agree	Agree	Sometimes	Never	Sometimes	Sometimes	Sometimes	Always	Always	Always	Sometimes	Sometimes	Sometimes	Online
949	22	Female	Unmarried	Bachelor	Student	Middle Class	Urban	5	9	13	Yes	Yes	Yes	Yes	No	Yes	Yes	No	Yes	Agree	Agree	Agree	Agree	Agree	Agree	Agree	Agree	Agree	Sometimes	Never	Sometimes	Sometimes	Sometimes	Always	Always	Always	Sometimes	Sometimes	Sometimes	Online
950	22	Female	Unmarried	Bachelor	Student	Middle Class	Urban	5	9	13	Yes	Yes	Yes	Yes	No	Yes	Yes	No	Yes	Agree	Agree	Agree	Agree	Agree	Agree	Agree	Agree	Agree	Sometimes	Never	Sometimes	Sometimes	Sometimes	Always	Always	Always	Sometimes	Sometimes	Sometimes	Online
951	22	Female	Unmarried	Bachelor	Student	Middle Class	Urban	5	9	13	Yes	Yes	Yes	Yes	No	Yes	Yes	No	Yes	Agree	Agree	Agree	Agree	Agree	Agree	Agree	Agree	Agree	Sometimes	Never	Sometimes	Sometimes	Sometimes	Always	Always	Always	Sometimes	Sometimes	Sometimes	Online
952	22	Female	Unmarried	Bachelor	Student	Middle Class	Urban	5	9	13	Yes	Yes	Yes	Yes	No	Yes	Yes	No	Yes	Agree	Agree	Agree	Agree	Agree	Agree	Agree	Agree	Agree	Sometimes	Never	Sometimes	Sometimes	Sometimes	Always	Always	Always	Sometimes	Sometimes	Sometimes	Online
953	22	Female	Unmarried	Bachelor	Student	Middle Class	Urban	5	9	13	Yes	Yes	Yes	Yes	No	Yes	Yes	No	Yes	Agree	Agree	Agree	Agree	Agree	Agree	Agree	Agree	Agree	Sometimes	Never	Sometimes	Sometimes	Sometimes	Always	Always	Always	Sometimes	Sometimes	Sometimes	Online
954	22	Female	Unmarried	Bachelor	Student	Middle Class	Urban	5	9	13	Yes	Yes	Yes	Yes	No	Yes	Yes	No	Yes	Agree	Agree	Agree	Agree	Agree	Agree	Agree	Agree	Agree	Sometimes	Never	Sometimes	Sometimes	Sometimes	Always	Always	Always	Sometimes	Sometimes	Sometimes	Online
955	22	Female	Unmarried	Bachelor	Student	Middle Class	Urban	5	9	13	Yes	Yes	Yes	Yes	No	Yes	Yes	No	Yes	Agree	Agree	Agree	Agree	Agree	Agree	Agree	Agree	Agree	Sometimes	Never	Sometimes	Sometimes	Sometimes	Always	Always	Always	Sometimes	Sometimes	Sometimes	Online
956	22	Female	Unmarried	Bachelor	Student	Middle Class	Urban	5	9	13	Yes	Yes	Yes	Yes	No	Yes	Yes	No	Yes	Agree	Agree	Agree	Agree	Agree	Agree	Agree	Agree	Agree	Sometimes	Never	Sometimes	Sometimes	Sometimes	Always	Always	Always	Sometimes	Sometimes	Sometimes	Online
957	22	Female	Unmarried	Bachelor	Student	Middle Class	Urban	5	9	13	Yes	Yes	Yes	Yes	No	Yes	Yes	No	Yes	Agree	Agree	Agree	Agree	Agree	Agree	Agree	Agree	Agree	Sometimes	Never	Sometimes	Sometimes	Sometimes	Always	Always	Always	Sometimes	Sometimes	Sometimes	Online
958	22	Female	Unmarried	Bachelor	Student	Middle Class	Urban	5	9	13	Yes	Yes	Yes	Yes	No	Yes	Yes	No	Yes	Agree	Agree	Agree	Agree	Agree	Agree	Agree	Agree	Agree	Sometimes	Never	Sometimes	Sometimes	Sometimes	Always	Always	Always	Sometimes	Sometimes	Sometimes	Online
959	22	Female	Unmarried	Bachelor	Student	Middle Class	Urban	5	9	13	Yes	Yes	Yes	Yes	No	Yes	Yes	No	Yes	Agree	Agree	Agree	Agree	Agree	Agree	Agree	Agree	Agree	Sometimes	Never	Sometimes	Sometimes	Sometimes	Always	Always	Always	Sometimes	Sometimes	Sometimes	Online
960	22	Female	Unmarried	Bachelor	Student	Middle Class	Urban	5	9	13	Yes	Yes	Yes	Yes	No	Yes	Yes	No	Yes	Agree	Agree	Agree	Agree	Agree	Agree	Agree	Agree	Agree	Sometimes	Never	Sometimes	Sometimes	Sometimes	Always	Always	Always	Sometimes	Sometimes	Sometimes	Online
961	22	Female	Unmarried	Bachelor	Student	Middle Class	Urban	5	9	13	Yes	Yes	Yes	Yes	No	Yes	Yes	No	Yes	Agree	Agree	Agree	Agree	Agree	Agree	Agree	Agree	Agree	Sometimes	Never	Sometimes	Sometimes	Sometimes	Always	Always	Always	Sometimes	Sometimes	Sometimes	Online
962	22	Female	Unmarried	Bachelor	Student	Middle Class	Urban	5	9	13	Yes	Yes	Yes	Yes	No	Yes	Yes	No	Yes	Agree	Agree	Agree	Agree	Agree	Agree	Agree	Agree	Agree	Sometimes	Never	Sometimes	Sometimes	Sometimes	Always	Always	Always	Sometimes	Sometimes	Sometimes	Online
963	22	Female	Unmarried	Bachelor	Student	Middle Class	Urban	5	9	13	Yes	Yes	Yes	Yes	No	Yes	Yes	No	Yes	Agree	Agree	Agree	Agree	Agree	Agree	Agree	Agree	Agree	Sometimes	Never	Sometimes	Sometimes	Sometimes	Always	Always	Always	Sometimes	Sometimes	Sometimes	Online
964	22	Female	Unmarried	Bachelor	Student	Middle Class	Urban	5	9	13	Yes	Yes	Yes	Yes	No	Yes	Yes	No	Yes	Agree	Agree	Agree	Agree	Agree	Agree	Agree	Agree	Agree	Sometimes	Never	Sometimes	Sometimes	Sometimes	Always	Always	Always	Sometimes	Sometimes	Sometimes	Online
965	22	Female	Unmarried	Bachelor	Student	Middle Class	Urban	5	9	13	Yes	Yes	Yes	Yes	No	Yes	Yes	No	Yes	Agree	Agree	Agree	Agree	Agree	Agree	Agree	Agree	Agree	Sometimes	Never	Sometimes	Sometimes	Sometimes	Always	Always	Always	Sometimes	Sometimes	Sometimes	Online
966	22	Female	Unmarried	Bachelor	Student	Middle Class	Urban	5	9	13	Yes	Yes	Yes	Yes	No	Yes	Yes	No	Yes	Agree	Agree	Agree	Agree	Agree	Agree	Agree	Agree	Agree	Sometimes	Never	Sometimes	Sometimes	Sometimes	Always	Always	Always	Sometimes	Sometimes	Sometimes	Online
967	22	Female	Unmarried	Bachelor	Student	Middle Class	Urban	5	9	13	Yes	Yes	Yes	Yes	No	Yes	Yes	No	Yes	Agree	Agree	Agree	Agree	Agree	Agree	Agree	Agree	Agree	Sometimes	Never	Sometimes	Sometimes	Sometimes	Always	Always	Always	Sometimes	Sometimes	Sometimes	Online
968	22	Female	Unmarried	Bachelor	Student	Middle Class	Urban	5	9	13	Yes	Yes	Yes	Yes	No	Yes	Yes	No	Yes	Agree	Agree	Agree	Agree	Agree	Agree	Agree	Agree	Agree	Sometimes	Never	Sometimes	Sometimes	Sometimes	Always	Always	Always	Sometimes	Sometimes	Sometimes	Online
969	22	Female	Unmarried	Bachelor	Student	Middle Class	Urban	5	9	13	Yes	Yes	Yes	Yes	No	Yes	Yes	No	Yes	Agree	Agree	Agree	Agree	Agree	Agree	Agree	Agree	Agree	Sometimes	Never	Sometimes	Sometimes	Sometimes	Always	Always	Always	Sometimes	Sometimes	Sometimes	Online
970	24	Female	Married	Bachelor	Student	Higher-middle Class	Urban	6	9	11	Yes	Yes	Yes	Yes	Yes	No	Yes	No	No	Agree	Agree	Agree	Agree	Agree	Agree	Agree	Agree	Agree	Sometimes	Never	Sometimes	Never	Always	Always	Sometimes	Sometimes	Sometimes	Sometimes	Sometimes	Online
971	24	Female	Married	Bachelor	Student	Higher-middle Class	Urban	6	9	11	Yes	Yes	Yes	Yes	Yes	No	Yes	No	No	Agree	Agree	Agree	Agree	Agree	Agree	Agree	Agree	Agree	Sometimes	Never	Sometimes	Never	Always	Always	Sometimes	Sometimes	Sometimes	Sometimes	Sometimes	Online
972	24	Female	Married	Bachelor	Student	Higher-middle Class	Urban	6	9	11	Yes	Yes	Yes	Yes	Yes	No	Yes	No	No	Agree	Agree	Agree	Agree	Agree	Agree	Agree	Agree	Agree	Sometimes	Never	Sometimes	Never	Always	Always	Sometimes	Sometimes	Sometimes	Sometimes	Sometimes	Online
973	24	Female	Married	Bachelor	Student	Higher-middle Class	Urban	6	9	11	Yes	Yes	Yes	Yes	Yes	No	Yes	No	No	Agree	Agree	Agree	Agree	Agree	Agree	Agree	Agree	Agree	Sometimes	Never	Sometimes	Never	Always	Always	Sometimes	Sometimes	Sometimes	Sometimes	Sometimes	Online
974	24	Female	Married	Bachelor	Student	Higher-middle Class	Urban	6	9	11	Yes	Yes	Yes	Yes	Yes	No	Yes	No	No	Agree	Agree	Agree	Agree	Agree	Agree	Agree	Agree	Agree	Sometimes	Never	Sometimes	Never	Always	Always	Sometimes	Sometimes	Sometimes	Sometimes	Sometimes	Online
975	24	Female	Married	Bachelor	Student	Higher-middle Class	Urban	6	9	11	Yes	Yes	Yes	Yes	Yes	No	Yes	No	No	Agree	Agree	Agree	Agree	Agree	Agree	Agree	Agree	Agree	Sometimes	Never	Sometimes	Never	Always	Always	Sometimes	Sometimes	Sometimes	Sometimes	Sometimes	Online
976	26	Male	Unmarried	Master or above	Student	Higher-middle Class	Semi-urban	6	8	8	Yes	Yes	No	Yes	Yes	Yes	No	No	Yes	Agree	Agree	Agree	Disagree	Agree	Agree	Agree	Agree	Agree	Always	Never	Always	Never	Never	Never	Never	Never	Always	Never	Never	Online
977	26	Male	Unmarried	Master or above	Student	Higher-middle Class	Semi-urban	6	8	8	Yes	Yes	No	Yes	Yes	Yes	No	No	Yes	Agree	Agree	Agree	Disagree	Agree	Agree	Agree	Agree	Agree	Always	Never	Always	Never	Never	Never	Never	Never	Always	Never	Never	Online
978	26	Male	Unmarried	Master or above	Student	Higher-middle Class	Semi-urban	6	8	8	Yes	Yes	No	Yes	Yes	Yes	No	No	Yes	Agree	Agree	Agree	Disagree	Agree	Agree	Agree	Agree	Agree	Always	Never	Always	Never	Never	Never	Never	Never	Always	Never	Never	Online
979	26	Male	Unmarried	Master or above	Student	Higher-middle Class	Semi-urban	6	8	8	Yes	Yes	No	Yes	Yes	Yes	No	No	Yes	Agree	Agree	Agree	Disagree	Agree	Agree	Agree	Agree	Agree	Always	Never	Always	Never	Never	Never	Never	Never	Always	Never	Never	Online
980	26	Male	Unmarried	Master or above	Student	Higher-middle Class	Semi-urban	6	8	8	Yes	Yes	No	Yes	Yes	Yes	No	No	Yes	Agree	Agree	Agree	Disagree	Agree	Agree	Agree	Agree	Agree	Always	Never	Always	Never	Never	Never	Never	Never	Always	Never	Never	Online
981	26	Male	Unmarried	Master or above	Student	Higher-middle Class	Semi-urban	6	8	8	Yes	Yes	No	Yes	Yes	Yes	No	No	Yes	Agree	Agree	Agree	Disagree	Agree	Agree	Agree	Agree	Agree	Always	Never	Always	Never	Never	Never	Never	Never	Always	Never	Never	Online
982	26	Female	Unmarried	Bachelor	Employee	Middle Class	Urban	7	9	10	Yes	No	No	Yes	Yes	Yes	Yes	No	No	Agree	Agree	Agree	Agree	Agree	Agree	Agree	Agree	Agree	Never	Never	Never	Sometimes	Sometimes	Sometimes	Sometimes	Sometimes	Always	Always	Sometimes	Online
983	26	Female	Unmarried	Bachelor	Employee	Middle Class	Urban	7	9	10	Yes	No	No	Yes	Yes	Yes	Yes	No	No	Agree	Agree	Agree	Agree	Agree	Agree	Agree	Agree	Agree	Never	Never	Never	Sometimes	Sometimes	Sometimes	Sometimes	Sometimes	Always	Always	Sometimes	Online
984	26	Female	Unmarried	Bachelor	Employee	Middle Class	Urban	7	9	10	Yes	No	No	Yes	Yes	Yes	Yes	No	No	Agree	Agree	Agree	Agree	Agree	Agree	Agree	Agree	Agree	Never	Never	Never	Sometimes	Sometimes	Sometimes	Sometimes	Sometimes	Always	Always	Sometimes	Online
985	26	Female	Unmarried	Bachelor	Employee	Middle Class	Urban	7	9	10	Yes	No	No	Yes	Yes	Yes	Yes	No	No	Agree	Agree	Agree	Agree	Agree	Agree	Agree	Agree	Agree	Never	Never	Never	Sometimes	Sometimes	Sometimes	Sometimes	Sometimes	Always	Always	Sometimes	Online
986	26	Female	Unmarried	Bachelor	Employee	Middle Class	Urban	7	9	10	Yes	No	No	Yes	Yes	Yes	Yes	No	No	Agree	Agree	Agree	Agree	Agree	Agree	Agree	Agree	Agree	Never	Never	Never	Sometimes	Sometimes	Sometimes	Sometimes	Sometimes	Always	Always	Sometimes	Online
987	26	Female	Unmarried	Bachelor	Employee	Middle Class	Urban	7	9	10	Yes	No	No	Yes	Yes	Yes	Yes	No	No	Agree	Agree	Agree	Agree	Agree	Agree	Agree	Agree	Agree	Never	Never	Never	Sometimes	Sometimes	Sometimes	Sometimes	Sometimes	Always	Always	Sometimes	Online
988	26	Male	Unmarried	Bachelor	Student	Rich	Urban	4	0	10	No	No	No	No	No	No	No	No	No	Disagree	Disagree	Disagree	Disagree	Disagree	Disagree	Disagree	Disagree	Disagree	Always	Always	Always	Always	Always	Always	Always	Always	Always	Always	Never	Online
989	26	Male	Unmarried	Bachelor	Student	Rich	Urban	4	0	10	No	No	No	No	No	No	No	No	No	Disagree	Disagree	Disagree	Disagree	Disagree	Disagree	Disagree	Disagree	Disagree	Always	Always	Always	Always	Always	Always	Always	Always	Always	Always	Never	Online
990	26	Male	Unmarried	Bachelor	Student	Rich	Urban	4	0	10	No	No	No	No	No	No	No	No	No	Disagree	Disagree	Disagree	Disagree	Disagree	Disagree	Disagree	Disagree	Disagree	Always	Always	Always	Always	Always	Always	Always	Always	Always	Always	Never	Online
991	26	Male	Unmarried	Bachelor	Student	Rich	Urban	4	0	10	No	No	No	No	No	No	No	No	No	Disagree	Disagree	Disagree	Disagree	Disagree	Disagree	Disagree	Disagree	Disagree	Always	Always	Always	Always	Always	Always	Always	Always	Always	Always	Never	Online
992	26	Male	Unmarried	Bachelor	Student	Rich	Urban	4	0	10	No	No	No	No	No	No	No	No	No	Disagree	Disagree	Disagree	Disagree	Disagree	Disagree	Disagree	Disagree	Disagree	Always	Always	Always	Always	Always	Always	Always	Always	Always	Always	Never	Online
993	26	Male	Unmarried	Bachelor	Student	Rich	Urban	4	0	10	No	No	No	No	No	No	No	No	No	Disagree	Disagree	Disagree	Disagree	Disagree	Disagree	Disagree	Disagree	Disagree	Always	Always	Always	Always	Always	Always	Always	Always	Always	Always	Never	Online
994	28	Male	Unmarried	Master or above	Employee	Middle Class	Urban	4	8	12	Yes	Yes	No	No	Yes	No	No	No	Yes	Agree	Agree	Disagree	Agree	Agree	Agree	Agree	Agree	Agree	Sometimes	Never	Always	Sometimes	Always	Always	Sometimes	Sometimes	Sometimes	Always	Sometimes	Online
995	28	Male	Unmarried	Master or above	Employee	Middle Class	Urban	4	8	12	Yes	Yes	No	No	Yes	No	No	No	Yes	Agree	Agree	Disagree	Agree	Agree	Agree	Agree	Agree	Agree	Sometimes	Never	Always	Sometimes	Always	Always	Sometimes	Sometimes	Sometimes	Always	Sometimes	Online
996	28	Male	Unmarried	Master or above	Employee	Middle Class	Urban	4	8	12	Yes	Yes	No	No	Yes	No	No	No	Yes	Agree	Agree	Disagree	Agree	Agree	Agree	Agree	Agree	Agree	Sometimes	Never	Always	Sometimes	Always	Always	Sometimes	Sometimes	Sometimes	Always	Sometimes	Online
997	28	Male	Unmarried	Master or above	Employee	Middle Class	Urban	4	8	12	Yes	Yes	No	No	Yes	No	No	No	Yes	Agree	Agree	Disagree	Agree	Agree	Agree	Agree	Agree	Agree	Sometimes	Never	Always	Sometimes	Always	Always	Sometimes	Sometimes	Sometimes	Always	Sometimes	Online
998	28	Male	Unmarried	Master or above	Employee	Middle Class	Urban	4	8	12	Yes	Yes	No	No	Yes	No	No	No	Yes	Agree	Agree	Disagree	Agree	Agree	Agree	Agree	Agree	Agree	Sometimes	Never	Always	Sometimes	Always	Always	Sometimes	Sometimes	Sometimes	Always	Sometimes	Online
999	28	Male	Unmarried	Master or above	Employee	Middle Class	Urban	4	8	12	Yes	Yes	No	No	Yes	No	No	No	Yes	Agree	Agree	Disagree	Agree	Agree	Agree	Agree	Agree	Agree	Sometimes	Never	Always	Sometimes	Always	Always	Sometimes	Sometimes	Sometimes	Always	Sometimes	Online
1000	25	Male	Married	Bachelor	Employee	Higher-middle Class	Urban	5	9	13	Yes	Yes	Yes	No	Yes	No	Yes	No	No	Agree	Agree	Agree	Agree	Agree	Agree	Agree	Agree	Agree	Sometimes	Never	Sometimes	Never	Sometimes	Never	Never	Sometimes	Sometimes	Never	Always	Offline
1001	25	Male	Married	Bachelor	Employee	Higher-middle Class	Urban	5	9	13	Yes	Yes	Yes	No	Yes	No	Yes	No	No	Agree	Agree	Agree	Agree	Agree	Agree	Agree	Agree	Agree	Sometimes	Never	Sometimes	Never	Sometimes	Never	Never	Sometimes	Sometimes	Never	Always	Offline
1002	25	Male	Married	Bachelor	Employee	Higher-middle Class	Urban	5	9	13	Yes	Yes	Yes	No	Yes	No	Yes	No	No	Agree	Agree	Agree	Agree	Agree	Agree	Agree	Agree	Agree	Sometimes	Never	Sometimes	Never	Sometimes	Never	Never	Sometimes	Sometimes	Never	Always	Offline
1003	25	Male	Married	Bachelor	Employee	Higher-middle Class	Urban	5	9	13	Yes	Yes	Yes	No	Yes	No	Yes	No	No	Agree	Agree	Agree	Agree	Agree	Agree	Agree	Agree	Agree	Sometimes	Never	Sometimes	Never	Sometimes	Never	Never	Sometimes	Sometimes	Never	Always	Offline
1004	25	Male	Married	Bachelor	Employee	Higher-middle Class	Urban	5	9	13	Yes	Yes	Yes	No	Yes	No	Yes	No	No	Agree	Agree	Agree	Agree	Agree	Agree	Agree	Agree	Agree	Sometimes	Never	Sometimes	Never	Sometimes	Never	Never	Sometimes	Sometimes	Never	Always	Offline
1005	25	Male	Married	Bachelor	Employee	Higher-middle Class	Urban	5	9	13	Yes	Yes	Yes	No	Yes	No	Yes	No	No	Agree	Agree	Agree	Agree	Agree	Agree	Agree	Agree	Agree	Sometimes	Never	Sometimes	Never	Sometimes	Never	Never	Sometimes	Sometimes	Never	Always	Offline
1006	25	Male	Married	Bachelor	Employee	Higher-middle Class	Urban	5	9	13	Yes	Yes	Yes	No	Yes	No	Yes	No	No	Agree	Agree	Agree	Agree	Agree	Agree	Agree	Agree	Agree	Sometimes	Never	Sometimes	Never	Sometimes	Never	Never	Sometimes	Sometimes	Never	Always	Offline
1007	25	Male	Married	Bachelor	Employee	Higher-middle Class	Urban	5	9	13	Yes	Yes	Yes	No	Yes	No	Yes	No	No	Agree	Agree	Agree	Agree	Agree	Agree	Agree	Agree	Agree	Sometimes	Never	Sometimes	Never	Sometimes	Never	Never	Sometimes	Sometimes	Never	Always	Offline
1008	25	Male	Married	Bachelor	Employee	Higher-middle Class	Urban	5	9	13	Yes	Yes	Yes	No	Yes	No	Yes	No	No	Agree	Agree	Agree	Agree	Agree	Agree	Agree	Agree	Agree	Sometimes	Never	Sometimes	Never	Sometimes	Never	Never	Sometimes	Sometimes	Never	Always	Offline
1009	25	Male	Married	Bachelor	Employee	Higher-middle Class	Urban	5	9	13	Yes	Yes	Yes	No	Yes	No	Yes	No	No	Agree	Agree	Agree	Agree	Agree	Agree	Agree	Agree	Agree	Sometimes	Never	Sometimes	Never	Sometimes	Never	Never	Sometimes	Sometimes	Never	Always	Offline
1010	25	Male	Married	Bachelor	Employee	Higher-middle Class	Urban	5	9	13	Yes	Yes	Yes	No	Yes	No	Yes	No	No	Agree	Agree	Agree	Agree	Agree	Agree	Agree	Agree	Agree	Sometimes	Never	Sometimes	Never	Sometimes	Never	Never	Sometimes	Sometimes	Never	Always	Offline
1011	25	Male	Married	Bachelor	Employee	Higher-middle Class	Urban	5	9	13	Yes	Yes	Yes	No	Yes	No	Yes	No	No	Agree	Agree	Agree	Agree	Agree	Agree	Agree	Agree	Agree	Sometimes	Never	Sometimes	Never	Sometimes	Never	Never	Sometimes	Sometimes	Never	Always	Offline
1012	24	Female	Unmarried	Master or above	Employee	Middle Class	Urban	7	5	13	Yes	No	Yes	Yes	No	Yes	No	No	Yes	Disagree	Disagree	Disagree	Disagree	Agree	Agree	Agree	Agree	Agree	Sometimes	Sometimes	Sometimes	Sometimes	Never	Always	Sometimes	Always	Never	Never	Always	Offline
1013	24	Female	Unmarried	Master or above	Employee	Middle Class	Urban	7	5	13	Yes	No	Yes	Yes	No	Yes	No	No	Yes	Disagree	Disagree	Disagree	Disagree	Agree	Agree	Agree	Agree	Agree	Sometimes	Sometimes	Sometimes	Sometimes	Never	Always	Sometimes	Always	Never	Never	Always	Offline
1014	24	Female	Unmarried	Master or above	Employee	Middle Class	Urban	7	5	13	Yes	No	Yes	Yes	No	Yes	No	No	Yes	Disagree	Disagree	Disagree	Disagree	Agree	Agree	Agree	Agree	Agree	Sometimes	Sometimes	Sometimes	Sometimes	Never	Always	Sometimes	Always	Never	Never	Always	Offline
1015	24	Female	Unmarried	Master or above	Employee	Middle Class	Urban	7	5	13	Yes	No	Yes	Yes	No	Yes	No	No	Yes	Disagree	Disagree	Disagree	Disagree	Agree	Agree	Agree	Agree	Agree	Sometimes	Sometimes	Sometimes	Sometimes	Never	Always	Sometimes	Always	Never	Never	Always	Offline
1016	24	Female	Unmarried	Master or above	Employee	Middle Class	Urban	7	5	13	Yes	No	Yes	Yes	No	Yes	No	No	Yes	Disagree	Disagree	Disagree	Disagree	Agree	Agree	Agree	Agree	Agree	Sometimes	Sometimes	Sometimes	Sometimes	Never	Always	Sometimes	Always	Never	Never	Always	Offline
1017	24	Female	Unmarried	Master or above	Employee	Middle Class	Urban	7	5	13	Yes	No	Yes	Yes	No	Yes	No	No	Yes	Disagree	Disagree	Disagree	Disagree	Agree	Agree	Agree	Agree	Agree	Sometimes	Sometimes	Sometimes	Sometimes	Never	Always	Sometimes	Always	Never	Never	Always	Offline
1018	23	Male	Unmarried	Master or above	Student	Middle Class	Rural	6	9	14	Yes	Yes	No	Yes	Yes	Yes	Yes	No	No	Agree	Agree	Agree	Agree	Agree	Agree	Agree	Agree	Agree	Sometimes	Never	Never	Sometimes	Never	Never	Sometimes	Sometimes	Never	Never	Always	Offline
1019	23	Male	Unmarried	Master or above	Student	Middle Class	Rural	6	9	14	Yes	Yes	No	Yes	Yes	Yes	Yes	No	No	Agree	Agree	Agree	Agree	Agree	Agree	Agree	Agree	Agree	Sometimes	Never	Never	Sometimes	Never	Never	Sometimes	Sometimes	Never	Never	Always	Offline
1020	23	Male	Unmarried	Master or above	Student	Middle Class	Rural	6	9	14	Yes	Yes	No	Yes	Yes	Yes	Yes	No	No	Agree	Agree	Agree	Agree	Agree	Agree	Agree	Agree	Agree	Sometimes	Never	Never	Sometimes	Never	Never	Sometimes	Sometimes	Never	Never	Always	Offline
1021	23	Male	Unmarried	Master or above	Student	Middle Class	Rural	6	9	14	Yes	Yes	No	Yes	Yes	Yes	Yes	No	No	Agree	Agree	Agree	Agree	Agree	Agree	Agree	Agree	Agree	Sometimes	Never	Never	Sometimes	Never	Never	Sometimes	Sometimes	Never	Never	Always	Offline
1022	23	Male	Unmarried	Master or above	Student	Middle Class	Rural	6	9	14	Yes	Yes	No	Yes	Yes	Yes	Yes	No	No	Agree	Agree	Agree	Agree	Agree	Agree	Agree	Agree	Agree	Sometimes	Never	Never	Sometimes	Never	Never	Sometimes	Sometimes	Never	Never	Always	Offline
1023	23	Male	Unmarried	Master or above	Student	Middle Class	Rural	6	9	14	Yes	Yes	No	Yes	Yes	Yes	Yes	No	No	Agree	Agree	Agree	Agree	Agree	Agree	Agree	Agree	Agree	Sometimes	Never	Never	Sometimes	Never	Never	Sometimes	Sometimes	Never	Never	Always	Offline
1024	24	Female	Married	Bachelor	Student	Higher-middle Class	Urban	7	9	12	Yes	Yes	Yes	Yes	Yes	Yes	No	No	Yes	Agree	Agree	Agree	Agree	Agree	Agree	Agree	Agree	Agree	Sometimes	Always	Sometimes	Always	Never	Never	Sometimes	Sometimes	Never	Never	Never	Offline
1025	24	Female	Married	Bachelor	Student	Higher-middle Class	Urban	7	9	12	Yes	Yes	Yes	Yes	Yes	Yes	No	No	Yes	Agree	Agree	Agree	Agree	Agree	Agree	Agree	Agree	Agree	Sometimes	Always	Sometimes	Always	Never	Never	Sometimes	Sometimes	Never	Never	Never	Offline
1026	24	Female	Married	Bachelor	Student	Higher-middle Class	Urban	7	9	12	Yes	Yes	Yes	Yes	Yes	Yes	No	No	Yes	Agree	Agree	Agree	Agree	Agree	Agree	Agree	Agree	Agree	Sometimes	Always	Sometimes	Always	Never	Never	Sometimes	Sometimes	Never	Never	Never	Offline
1027	24	Female	Married	Bachelor	Student	Higher-middle Class	Urban	7	9	12	Yes	Yes	Yes	Yes	Yes	Yes	No	No	Yes	Agree	Agree	Agree	Agree	Agree	Agree	Agree	Agree	Agree	Sometimes	Always	Sometimes	Always	Never	Never	Sometimes	Sometimes	Never	Never	Never	Offline
1028	24	Female	Married	Bachelor	Student	Higher-middle Class	Urban	7	9	12	Yes	Yes	Yes	Yes	Yes	Yes	No	No	Yes	Agree	Agree	Agree	Agree	Agree	Agree	Agree	Agree	Agree	Sometimes	Always	Sometimes	Always	Never	Never	Sometimes	Sometimes	Never	Never	Never	Offline
1029	24	Female	Married	Bachelor	Student	Higher-middle Class	Urban	7	9	12	Yes	Yes	Yes	Yes	Yes	Yes	No	No	Yes	Agree	Agree	Agree	Agree	Agree	Agree	Agree	Agree	Agree	Sometimes	Always	Sometimes	Always	Never	Never	Sometimes	Sometimes	Never	Never	Never	Offline
1030	20	Male	Unmarried	School or below	Student	Middle Class	Semi-urban	7	9	14	Yes	No	Yes	Yes	Yes	Yes	Yes	Yes	No	Agree	Agree	Agree	Agree	Agree	Agree	Agree	Agree	Agree	Never	Never	Sometimes	Never	Never	Never	Never	Sometimes	Never	Never	Always	Offline
1031	20	Male	Unmarried	School or below	Student	Middle Class	Semi-urban	7	9	14	Yes	No	Yes	Yes	Yes	Yes	Yes	Yes	No	Agree	Agree	Agree	Agree	Agree	Agree	Agree	Agree	Agree	Never	Never	Sometimes	Never	Never	Never	Never	Sometimes	Never	Never	Always	Offline
1032	20	Male	Unmarried	School or below	Student	Middle Class	Semi-urban	7	9	14	Yes	No	Yes	Yes	Yes	Yes	Yes	Yes	No	Agree	Agree	Agree	Agree	Agree	Agree	Agree	Agree	Agree	Never	Never	Sometimes	Never	Never	Never	Never	Sometimes	Never	Never	Always	Offline
1033	20	Male	Unmarried	School or below	Student	Middle Class	Semi-urban	7	9	14	Yes	No	Yes	Yes	Yes	Yes	Yes	Yes	No	Agree	Agree	Agree	Agree	Agree	Agree	Agree	Agree	Agree	Never	Never	Sometimes	Never	Never	Never	Never	Sometimes	Never	Never	Always	Offline
1034	20	Male	Unmarried	School or below	Student	Middle Class	Semi-urban	7	9	14	Yes	No	Yes	Yes	Yes	Yes	Yes	Yes	No	Agree	Agree	Agree	Agree	Agree	Agree	Agree	Agree	Agree	Never	Never	Sometimes	Never	Never	Never	Never	Sometimes	Never	Never	Always	Offline
1035	20	Male	Unmarried	School or below	Student	Middle Class	Semi-urban	7	9	14	Yes	No	Yes	Yes	Yes	Yes	Yes	Yes	No	Agree	Agree	Agree	Agree	Agree	Agree	Agree	Agree	Agree	Never	Never	Sometimes	Never	Never	Never	Never	Sometimes	Never	Never	Always	Offline
1036	24	Female	Unmarried	Bachelor	Student	Lower-middle class	Urban	8	9	16	Yes	No	No	Yes	Yes	Yes	No	No	No	Agree	Agree	Agree	Agree	Agree	Agree	Agree	Agree	Agree	Never	Never	Always	Sometimes	Never	Never	Never	Sometimes	Never	Never	Always	Online
1037	24	Female	Unmarried	Bachelor	Student	Lower-middle class	Urban	8	9	16	Yes	No	No	Yes	Yes	Yes	No	No	No	Agree	Agree	Agree	Agree	Agree	Agree	Agree	Agree	Agree	Never	Never	Always	Sometimes	Never	Never	Never	Sometimes	Never	Never	Always	Online
1038	24	Female	Unmarried	Bachelor	Student	Lower-middle class	Urban	8	9	16	Yes	No	No	Yes	Yes	Yes	No	No	No	Agree	Agree	Agree	Agree	Agree	Agree	Agree	Agree	Agree	Never	Never	Always	Sometimes	Never	Never	Never	Sometimes	Never	Never	Always	Online
1039	24	Female	Unmarried	Bachelor	Student	Lower-middle class	Urban	8	9	16	Yes	No	No	Yes	Yes	Yes	No	No	No	Agree	Agree	Agree	Agree	Agree	Agree	Agree	Agree	Agree	Never	Never	Always	Sometimes	Never	Never	Never	Sometimes	Never	Never	Always	Online
1040	24	Female	Unmarried	Bachelor	Student	Lower-middle class	Urban	8	9	16	Yes	No	No	Yes	Yes	Yes	No	No	No	Agree	Agree	Agree	Agree	Agree	Agree	Agree	Agree	Agree	Never	Never	Always	Sometimes	Never	Never	Never	Sometimes	Never	Never	Always	Online
1041	24	Female	Unmarried	Bachelor	Student	Lower-middle class	Urban	8	9	16	Yes	No	No	Yes	Yes	Yes	No	No	No	Agree	Agree	Agree	Agree	Agree	Agree	Agree	Agree	Agree	Never	Never	Always	Sometimes	Never	Never	Never	Sometimes	Never	Never	Always	Online
1042	24	Female	Unmarried	Bachelor	Student	Lower-middle class	Urban	8	9	16	Yes	No	No	Yes	Yes	Yes	No	No	No	Agree	Agree	Agree	Agree	Agree	Agree	Agree	Agree	Agree	Never	Never	Always	Sometimes	Never	Never	Never	Sometimes	Never	Never	Always	Online
1043	24	Female	Unmarried	Bachelor	Student	Lower-middle class	Urban	8	9	16	Yes	No	No	Yes	Yes	Yes	No	No	No	Agree	Agree	Agree	Agree	Agree	Agree	Agree	Agree	Agree	Never	Never	Always	Sometimes	Never	Never	Never	Sometimes	Never	Never	Always	Online
1044	24	Female	Unmarried	Bachelor	Student	Lower-middle class	Urban	8	9	16	Yes	No	No	Yes	Yes	Yes	No	No	No	Agree	Agree	Agree	Agree	Agree	Agree	Agree	Agree	Agree	Never	Never	Always	Sometimes	Never	Never	Never	Sometimes	Never	Never	Always	Online
1045	24	Female	Unmarried	Bachelor	Student	Lower-middle class	Urban	8	9	16	Yes	No	No	Yes	Yes	Yes	No	No	No	Agree	Agree	Agree	Agree	Agree	Agree	Agree	Agree	Agree	Never	Never	Always	Sometimes	Never	Never	Never	Sometimes	Never	Never	Always	Online
1046	24	Female	Unmarried	Bachelor	Student	Lower-middle class	Urban	8	9	16	Yes	No	No	Yes	Yes	Yes	No	No	No	Agree	Agree	Agree	Agree	Agree	Agree	Agree	Agree	Agree	Never	Never	Always	Sometimes	Never	Never	Never	Sometimes	Never	Never	Always	Online
1047	24	Female	Unmarried	Bachelor	Student	Lower-middle class	Urban	8	9	16	Yes	No	No	Yes	Yes	Yes	No	No	No	Agree	Agree	Agree	Agree	Agree	Agree	Agree	Agree	Agree	Never	Never	Always	Sometimes	Never	Never	Never	Sometimes	Never	Never	Always	Online
1048	24	Female	Unmarried	Bachelor	Student	Lower-middle class	Urban	8	9	16	Yes	No	No	Yes	Yes	Yes	No	No	No	Agree	Agree	Agree	Agree	Agree	Agree	Agree	Agree	Agree	Never	Never	Always	Sometimes	Never	Never	Never	Sometimes	Never	Never	Always	Online
1049	24	Female	Unmarried	Bachelor	Student	Lower-middle class	Urban	8	9	16	Yes	No	No	Yes	Yes	Yes	No	No	No	Agree	Agree	Agree	Agree	Agree	Agree	Agree	Agree	Agree	Never	Never	Always	Sometimes	Never	Never	Never	Sometimes	Never	Never	Always	Online
1050	24	Female	Unmarried	Bachelor	Student	Lower-middle class	Urban	8	9	16	Yes	No	No	Yes	Yes	Yes	No	No	No	Agree	Agree	Agree	Agree	Agree	Agree	Agree	Agree	Agree	Never	Never	Always	Sometimes	Never	Never	Never	Sometimes	Never	Never	Always	Online
1051	24	Female	Unmarried	Bachelor	Student	Lower-middle class	Urban	8	9	16	Yes	No	No	Yes	Yes	Yes	No	No	No	Agree	Agree	Agree	Agree	Agree	Agree	Agree	Agree	Agree	Never	Never	Always	Sometimes	Never	Never	Never	Sometimes	Never	Never	Always	Online
1052	24	Female	Unmarried	Bachelor	Student	Lower-middle class	Urban	8	9	16	Yes	No	No	Yes	Yes	Yes	No	No	No	Agree	Agree	Agree	Agree	Agree	Agree	Agree	Agree	Agree	Never	Never	Always	Sometimes	Never	Never	Never	Sometimes	Never	Never	Always	Online
1053	24	Female	Unmarried	Bachelor	Student	Lower-middle class	Urban	8	9	16	Yes	No	No	Yes	Yes	Yes	No	No	No	Agree	Agree	Agree	Agree	Agree	Agree	Agree	Agree	Agree	Never	Never	Always	Sometimes	Never	Never	Never	Sometimes	Never	Never	Always	Online
1054	24	Female	Unmarried	Bachelor	Student	Lower-middle class	Urban	8	9	16	Yes	No	No	Yes	Yes	Yes	No	No	No	Agree	Agree	Agree	Agree	Agree	Agree	Agree	Agree	Agree	Never	Never	Always	Sometimes	Never	Never	Never	Sometimes	Never	Never	Always	Online
1055	24	Female	Unmarried	Bachelor	Student	Lower-middle class	Urban	8	9	16	Yes	No	No	Yes	Yes	Yes	No	No	No	Agree	Agree	Agree	Agree	Agree	Agree	Agree	Agree	Agree	Never	Never	Always	Sometimes	Never	Never	Never	Sometimes	Never	Never	Always	Online
1056	24	Female	Unmarried	Bachelor	Student	Lower-middle class	Urban	8	9	16	Yes	No	No	Yes	Yes	Yes	No	No	No	Agree	Agree	Agree	Agree	Agree	Agree	Agree	Agree	Agree	Never	Never	Always	Sometimes	Never	Never	Never	Sometimes	Never	Never	Always	Online
1057	24	Female	Unmarried	Bachelor	Student	Lower-middle class	Urban	8	9	16	Yes	No	No	Yes	Yes	Yes	No	No	No	Agree	Agree	Agree	Agree	Agree	Agree	Agree	Agree	Agree	Never	Never	Always	Sometimes	Never	Never	Never	Sometimes	Never	Never	Always	Online
1058	24	Female	Unmarried	Bachelor	Student	Lower-middle class	Urban	8	9	16	Yes	No	No	Yes	Yes	Yes	No	No	No	Agree	Agree	Agree	Agree	Agree	Agree	Agree	Agree	Agree	Never	Never	Always	Sometimes	Never	Never	Never	Sometimes	Never	Never	Always	Online
1059	24	Female	Unmarried	Bachelor	Student	Lower-middle class	Urban	8	9	16	Yes	No	No	Yes	Yes	Yes	No	No	No	Agree	Agree	Agree	Agree	Agree	Agree	Agree	Agree	Agree	Never	Never	Always	Sometimes	Never	Never	Never	Sometimes	Never	Never	Always	Online
1060	24	Female	Unmarried	Bachelor	Student	Lower-middle class	Urban	8	9	16	Yes	No	No	Yes	Yes	Yes	No	No	No	Agree	Agree	Agree	Agree	Agree	Agree	Agree	Agree	Agree	Never	Never	Always	Sometimes	Never	Never	Never	Sometimes	Never	Never	Always	Online
1061	24	Female	Unmarried	Bachelor	Student	Lower-middle class	Urban	8	9	16	Yes	No	No	Yes	Yes	Yes	No	No	No	Agree	Agree	Agree	Agree	Agree	Agree	Agree	Agree	Agree	Never	Never	Always	Sometimes	Never	Never	Never	Sometimes	Never	Never	Always	Online
1062	24	Female	Unmarried	Bachelor	Student	Lower-middle class	Urban	8	9	16	Yes	No	No	Yes	Yes	Yes	No	No	No	Agree	Agree	Agree	Agree	Agree	Agree	Agree	Agree	Agree	Never	Never	Always	Sometimes	Never	Never	Never	Sometimes	Never	Never	Always	Online
1063	24	Female	Unmarried	Bachelor	Student	Lower-middle class	Urban	8	9	16	Yes	No	No	Yes	Yes	Yes	No	No	No	Agree	Agree	Agree	Agree	Agree	Agree	Agree	Agree	Agree	Never	Never	Always	Sometimes	Never	Never	Never	Sometimes	Never	Never	Always	Online
1064	24	Female	Unmarried	Bachelor	Student	Lower-middle class	Urban	8	9	16	Yes	No	No	Yes	Yes	Yes	No	No	No	Agree	Agree	Agree	Agree	Agree	Agree	Agree	Agree	Agree	Never	Never	Always	Sometimes	Never	Never	Never	Sometimes	Never	Never	Always	Online
1065	24	Female	Unmarried	Bachelor	Student	Lower-middle class	Urban	8	9	16	Yes	No	No	Yes	Yes	Yes	No	No	No	Agree	Agree	Agree	Agree	Agree	Agree	Agree	Agree	Agree	Never	Never	Always	Sometimes	Never	Never	Never	Sometimes	Never	Never	Always	Online
1066	24	Female	Unmarried	Bachelor	Student	Lower-middle class	Urban	8	9	16	Yes	No	No	Yes	Yes	Yes	No	No	No	Agree	Agree	Agree	Agree	Agree	Agree	Agree	Agree	Agree	Never	Never	Always	Sometimes	Never	Never	Never	Sometimes	Never	Never	Always	Online
1067	29	Male	Married	Master or above	Businessman	Middle Class	Rural	7	9	11	Yes	No	No	Yes	Yes	Yes	Yes	No	No	Agree	Agree	Agree	Agree	Agree	Agree	Agree	Agree	Agree	Sometimes	Sometimes	Never	Sometimes	Sometimes	Sometimes	Sometimes	Sometimes	Sometimes	Sometimes	Always	Online
1068	29	Male	Married	Master or above	Businessman	Middle Class	Rural	7	9	11	Yes	No	No	Yes	Yes	Yes	Yes	No	No	Agree	Agree	Agree	Agree	Agree	Agree	Agree	Agree	Agree	Sometimes	Sometimes	Never	Sometimes	Sometimes	Sometimes	Sometimes	Sometimes	Sometimes	Sometimes	Always	Online
1069	29	Male	Married	Master or above	Businessman	Middle Class	Rural	7	9	11	Yes	No	No	Yes	Yes	Yes	Yes	No	No	Agree	Agree	Agree	Agree	Agree	Agree	Agree	Agree	Agree	Sometimes	Sometimes	Never	Sometimes	Sometimes	Sometimes	Sometimes	Sometimes	Sometimes	Sometimes	Always	Online
1070	29	Male	Married	Master or above	Businessman	Middle Class	Rural	7	9	11	Yes	No	No	Yes	Yes	Yes	Yes	No	No	Agree	Agree	Agree	Agree	Agree	Agree	Agree	Agree	Agree	Sometimes	Sometimes	Never	Sometimes	Sometimes	Sometimes	Sometimes	Sometimes	Sometimes	Sometimes	Always	Online
1071	29	Male	Married	Master or above	Businessman	Middle Class	Rural	7	9	11	Yes	No	No	Yes	Yes	Yes	Yes	No	No	Agree	Agree	Agree	Agree	Agree	Agree	Agree	Agree	Agree	Sometimes	Sometimes	Never	Sometimes	Sometimes	Sometimes	Sometimes	Sometimes	Sometimes	Sometimes	Always	Online
1072	29	Male	Married	Master or above	Businessman	Middle Class	Rural	7	9	11	Yes	No	No	Yes	Yes	Yes	Yes	No	No	Agree	Agree	Agree	Agree	Agree	Agree	Agree	Agree	Agree	Sometimes	Sometimes	Never	Sometimes	Sometimes	Sometimes	Sometimes	Sometimes	Sometimes	Sometimes	Always	Online
1073	32	Male	Married	College	Businessman	Middle Class	Semi-urban	5	9	12	No	No	Yes	Yes	Yes	Yes	Yes	Yes	Yes	Agree	Agree	Agree	Agree	Agree	Agree	Agree	Agree	Agree	Never	Never	Never	Never	Never	Never	Never	Never	Never	Never	Always	Online
1074	32	Male	Married	College	Businessman	Middle Class	Semi-urban	5	9	12	No	No	Yes	Yes	Yes	Yes	Yes	Yes	Yes	Agree	Agree	Agree	Agree	Agree	Agree	Agree	Agree	Agree	Never	Never	Never	Never	Never	Never	Never	Never	Never	Never	Always	Online
1075	32	Male	Married	College	Businessman	Middle Class	Semi-urban	5	9	12	No	No	Yes	Yes	Yes	Yes	Yes	Yes	Yes	Agree	Agree	Agree	Agree	Agree	Agree	Agree	Agree	Agree	Never	Never	Never	Never	Never	Never	Never	Never	Never	Never	Always	Online
1076	32	Male	Married	College	Businessman	Middle Class	Semi-urban	5	9	12	No	No	Yes	Yes	Yes	Yes	Yes	Yes	Yes	Agree	Agree	Agree	Agree	Agree	Agree	Agree	Agree	Agree	Never	Never	Never	Never	Never	Never	Never	Never	Never	Never	Always	Online
1077	32	Male	Married	College	Businessman	Middle Class	Semi-urban	5	9	12	No	No	Yes	Yes	Yes	Yes	Yes	Yes	Yes	Agree	Agree	Agree	Agree	Agree	Agree	Agree	Agree	Agree	Never	Never	Never	Never	Never	Never	Never	Never	Never	Never	Always	Online
1078	32	Male	Married	College	Businessman	Middle Class	Semi-urban	5	9	12	No	No	Yes	Yes	Yes	Yes	Yes	Yes	Yes	Agree	Agree	Agree	Agree	Agree	Agree	Agree	Agree	Agree	Never	Never	Never	Never	Never	Never	Never	Never	Never	Never	Always	Online
1079	33	Male	Married	School or below	Businessman	Middle Class	Semi-urban	6	9	13	Yes	No	Yes	Yes	Yes	Yes	Yes	Yes	Yes	Agree	Agree	Agree	Agree	Agree	Agree	Agree	Agree	Agree	Never	Never	Never	Never	Never	Never	Never	Sometimes	Never	Never	Always	Offline
1080	33	Male	Married	School or below	Businessman	Middle Class	Semi-urban	6	9	13	Yes	No	Yes	Yes	Yes	Yes	Yes	Yes	Yes	Agree	Agree	Agree	Agree	Agree	Agree	Agree	Agree	Agree	Never	Never	Never	Never	Never	Never	Never	Sometimes	Never	Never	Always	Offline
1081	33	Male	Married	School or below	Businessman	Middle Class	Semi-urban	6	9	13	Yes	No	Yes	Yes	Yes	Yes	Yes	Yes	Yes	Agree	Agree	Agree	Agree	Agree	Agree	Agree	Agree	Agree	Never	Never	Never	Never	Never	Never	Never	Sometimes	Never	Never	Always	Offline
1082	33	Male	Married	School or below	Businessman	Middle Class	Semi-urban	6	9	13	Yes	No	Yes	Yes	Yes	Yes	Yes	Yes	Yes	Agree	Agree	Agree	Agree	Agree	Agree	Agree	Agree	Agree	Never	Never	Never	Never	Never	Never	Never	Sometimes	Never	Never	Always	Offline
1083	33	Male	Married	School or below	Businessman	Middle Class	Semi-urban	6	9	13	Yes	No	Yes	Yes	Yes	Yes	Yes	Yes	Yes	Agree	Agree	Agree	Agree	Agree	Agree	Agree	Agree	Agree	Never	Never	Never	Never	Never	Never	Never	Sometimes	Never	Never	Always	Offline
1084	33	Male	Married	School or below	Businessman	Middle Class	Semi-urban	6	9	13	Yes	No	Yes	Yes	Yes	Yes	Yes	Yes	Yes	Agree	Agree	Agree	Agree	Agree	Agree	Agree	Agree	Agree	Never	Never	Never	Never	Never	Never	Never	Sometimes	Never	Never	Always	Offline
1085	23	Male	Unmarried	Bachelor	Student	Lower-middle class	Semi-urban	7	9	9	Yes	No	No	Yes	Yes	Yes	No	No	Yes	Agree	Agree	Agree	Agree	Agree	Agree	Agree	Agree	Agree	Sometimes	Never	Never	Never	Never	Sometimes	Never	Never	Sometimes	Never	Always	Online
1086	23	Male	Unmarried	Bachelor	Student	Lower-middle class	Semi-urban	7	9	9	Yes	No	No	Yes	Yes	Yes	No	No	Yes	Agree	Agree	Agree	Agree	Agree	Agree	Agree	Agree	Agree	Sometimes	Never	Never	Never	Never	Sometimes	Never	Never	Sometimes	Never	Always	Online
1087	23	Male	Unmarried	Bachelor	Student	Lower-middle class	Semi-urban	7	9	9	Yes	No	No	Yes	Yes	Yes	No	No	Yes	Agree	Agree	Agree	Agree	Agree	Agree	Agree	Agree	Agree	Sometimes	Never	Never	Never	Never	Sometimes	Never	Never	Sometimes	Never	Always	Online
1088	23	Male	Unmarried	Bachelor	Student	Lower-middle class	Semi-urban	7	9	9	Yes	No	No	Yes	Yes	Yes	No	No	Yes	Agree	Agree	Agree	Agree	Agree	Agree	Agree	Agree	Agree	Sometimes	Never	Never	Never	Never	Sometimes	Never	Never	Sometimes	Never	Always	Online
1089	23	Male	Unmarried	Bachelor	Student	Lower-middle class	Semi-urban	7	9	9	Yes	No	No	Yes	Yes	Yes	No	No	Yes	Agree	Agree	Agree	Agree	Agree	Agree	Agree	Agree	Agree	Sometimes	Never	Never	Never	Never	Sometimes	Never	Never	Sometimes	Never	Always	Online
1090	23	Male	Unmarried	Bachelor	Student	Lower-middle class	Semi-urban	7	9	9	Yes	No	No	Yes	Yes	Yes	No	No	Yes	Agree	Agree	Agree	Agree	Agree	Agree	Agree	Agree	Agree	Sometimes	Never	Never	Never	Never	Sometimes	Never	Never	Sometimes	Never	Always	Online
1091	23	Male	Unmarried	Bachelor	Student	Lower-middle class	Semi-urban	7	9	9	Yes	No	No	Yes	Yes	Yes	No	No	Yes	Agree	Agree	Agree	Agree	Agree	Agree	Agree	Agree	Agree	Sometimes	Never	Never	Never	Never	Sometimes	Never	Never	Sometimes	Never	Always	Online
1092	23	Male	Unmarried	Bachelor	Student	Lower-middle class	Semi-urban	7	9	9	Yes	No	No	Yes	Yes	Yes	No	No	Yes	Agree	Agree	Agree	Agree	Agree	Agree	Agree	Agree	Agree	Sometimes	Never	Never	Never	Never	Sometimes	Never	Never	Sometimes	Never	Always	Online
1093	23	Male	Unmarried	Bachelor	Student	Lower-middle class	Semi-urban	7	9	9	Yes	No	No	Yes	Yes	Yes	No	No	Yes	Agree	Agree	Agree	Agree	Agree	Agree	Agree	Agree	Agree	Sometimes	Never	Never	Never	Never	Sometimes	Never	Never	Sometimes	Never	Always	Online
1094	23	Male	Unmarried	Bachelor	Student	Lower-middle class	Semi-urban	7	9	9	Yes	No	No	Yes	Yes	Yes	No	No	Yes	Agree	Agree	Agree	Agree	Agree	Agree	Agree	Agree	Agree	Sometimes	Never	Never	Never	Never	Sometimes	Never	Never	Sometimes	Never	Always	Online
1095	23	Male	Unmarried	Bachelor	Student	Lower-middle class	Semi-urban	7	9	9	Yes	No	No	Yes	Yes	Yes	No	No	Yes	Agree	Agree	Agree	Agree	Agree	Agree	Agree	Agree	Agree	Sometimes	Never	Never	Never	Never	Sometimes	Never	Never	Sometimes	Never	Always	Online
1096	23	Male	Unmarried	Bachelor	Student	Lower-middle class	Semi-urban	7	9	9	Yes	No	No	Yes	Yes	Yes	No	No	Yes	Agree	Agree	Agree	Agree	Agree	Agree	Agree	Agree	Agree	Sometimes	Never	Never	Never	Never	Sometimes	Never	Never	Sometimes	Never	Always	Online
1097	23	Male	Unmarried	Bachelor	Student	Lower-middle class	Semi-urban	7	9	9	Yes	No	No	Yes	Yes	Yes	No	No	Yes	Agree	Agree	Agree	Agree	Agree	Agree	Agree	Agree	Agree	Sometimes	Never	Never	Never	Never	Sometimes	Never	Never	Sometimes	Never	Always	Online
1098	23	Male	Unmarried	Bachelor	Student	Lower-middle class	Semi-urban	7	9	9	Yes	No	No	Yes	Yes	Yes	No	No	Yes	Agree	Agree	Agree	Agree	Agree	Agree	Agree	Agree	Agree	Sometimes	Never	Never	Never	Never	Sometimes	Never	Never	Sometimes	Never	Always	Online
1099	23	Male	Unmarried	Bachelor	Student	Lower-middle class	Semi-urban	7	9	9	Yes	No	No	Yes	Yes	Yes	No	No	Yes	Agree	Agree	Agree	Agree	Agree	Agree	Agree	Agree	Agree	Sometimes	Never	Never	Never	Never	Sometimes	Never	Never	Sometimes	Never	Always	Online
1100	23	Male	Unmarried	Bachelor	Student	Lower-middle class	Semi-urban	7	9	9	Yes	No	No	Yes	Yes	Yes	No	No	Yes	Agree	Agree	Agree	Agree	Agree	Agree	Agree	Agree	Agree	Sometimes	Never	Never	Never	Never	Sometimes	Never	Never	Sometimes	Never	Always	Online
1101	23	Male	Unmarried	Bachelor	Student	Lower-middle class	Semi-urban	7	9	9	Yes	No	No	Yes	Yes	Yes	No	No	Yes	Agree	Agree	Agree	Agree	Agree	Agree	Agree	Agree	Agree	Sometimes	Never	Never	Never	Never	Sometimes	Never	Never	Sometimes	Never	Always	Online
1102	23	Male	Unmarried	Bachelor	Student	Lower-middle class	Semi-urban	7	9	9	Yes	No	No	Yes	Yes	Yes	No	No	Yes	Agree	Agree	Agree	Agree	Agree	Agree	Agree	Agree	Agree	Sometimes	Never	Never	Never	Never	Sometimes	Never	Never	Sometimes	Never	Always	Online
1103	23	Male	Unmarried	Bachelor	Student	Lower-middle class	Semi-urban	7	9	9	Yes	No	No	Yes	Yes	Yes	No	No	Yes	Agree	Agree	Agree	Agree	Agree	Agree	Agree	Agree	Agree	Sometimes	Never	Never	Never	Never	Sometimes	Never	Never	Sometimes	Never	Always	Online
1104	23	Male	Unmarried	Bachelor	Student	Lower-middle class	Semi-urban	7	9	9	Yes	No	No	Yes	Yes	Yes	No	No	Yes	Agree	Agree	Agree	Agree	Agree	Agree	Agree	Agree	Agree	Sometimes	Never	Never	Never	Never	Sometimes	Never	Never	Sometimes	Never	Always	Online
1105	23	Male	Unmarried	Bachelor	Student	Lower-middle class	Semi-urban	7	9	9	Yes	No	No	Yes	Yes	Yes	No	No	Yes	Agree	Agree	Agree	Agree	Agree	Agree	Agree	Agree	Agree	Sometimes	Never	Never	Never	Never	Sometimes	Never	Never	Sometimes	Never	Always	Online
1106	23	Male	Unmarried	Bachelor	Student	Lower-middle class	Semi-urban	7	9	9	Yes	No	No	Yes	Yes	Yes	No	No	Yes	Agree	Agree	Agree	Agree	Agree	Agree	Agree	Agree	Agree	Sometimes	Never	Never	Never	Never	Sometimes	Never	Never	Sometimes	Never	Always	Online
1107	23	Male	Unmarried	Bachelor	Student	Lower-middle class	Semi-urban	7	9	9	Yes	No	No	Yes	Yes	Yes	No	No	Yes	Agree	Agree	Agree	Agree	Agree	Agree	Agree	Agree	Agree	Sometimes	Never	Never	Never	Never	Sometimes	Never	Never	Sometimes	Never	Always	Online
1108	23	Male	Unmarried	Bachelor	Student	Lower-middle class	Semi-urban	7	9	9	Yes	No	No	Yes	Yes	Yes	No	No	Yes	Agree	Agree	Agree	Agree	Agree	Agree	Agree	Agree	Agree	Sometimes	Never	Never	Never	Never	Sometimes	Never	Never	Sometimes	Never	Always	Online
1109	23	Male	Unmarried	Bachelor	Student	Lower-middle class	Semi-urban	7	9	9	Yes	No	No	Yes	Yes	Yes	No	No	Yes	Agree	Agree	Agree	Agree	Agree	Agree	Agree	Agree	Agree	Sometimes	Never	Never	Never	Never	Sometimes	Never	Never	Sometimes	Never	Always	Online
1110	23	Male	Unmarried	Bachelor	Student	Lower-middle class	Semi-urban	7	9	9	Yes	No	No	Yes	Yes	Yes	No	No	Yes	Agree	Agree	Agree	Agree	Agree	Agree	Agree	Agree	Agree	Sometimes	Never	Never	Never	Never	Sometimes	Never	Never	Sometimes	Never	Always	Online
1111	23	Male	Unmarried	Bachelor	Student	Lower-middle class	Semi-urban	7	9	9	Yes	No	No	Yes	Yes	Yes	No	No	Yes	Agree	Agree	Agree	Agree	Agree	Agree	Agree	Agree	Agree	Sometimes	Never	Never	Never	Never	Sometimes	Never	Never	Sometimes	Never	Always	Online
1112	23	Male	Unmarried	Bachelor	Student	Lower-middle class	Semi-urban	7	9	9	Yes	No	No	Yes	Yes	Yes	No	No	Yes	Agree	Agree	Agree	Agree	Agree	Agree	Agree	Agree	Agree	Sometimes	Never	Never	Never	Never	Sometimes	Never	Never	Sometimes	Never	Always	Online
1113	23	Male	Unmarried	Bachelor	Student	Lower-middle class	Semi-urban	7	9	9	Yes	No	No	Yes	Yes	Yes	No	No	Yes	Agree	Agree	Agree	Agree	Agree	Agree	Agree	Agree	Agree	Sometimes	Never	Never	Never	Never	Sometimes	Never	Never	Sometimes	Never	Always	Online
1114	23	Male	Unmarried	Bachelor	Student	Lower-middle class	Semi-urban	7	9	9	Yes	No	No	Yes	Yes	Yes	No	No	Yes	Agree	Agree	Agree	Agree	Agree	Agree	Agree	Agree	Agree	Sometimes	Never	Never	Never	Never	Sometimes	Never	Never	Sometimes	Never	Always	Online
1115	24	Male	Married	College	Employee	Middle Class	Urban	6	7	16	Yes	Yes	Yes	Yes	Yes	Yes	Yes	No	Yes	Disagree	Agree	Agree	Agree	Agree	Agree	Disagree	Agree	Agree	Sometimes	Never	Always	Always	Never	Sometimes	Sometimes	Always	Sometimes	Never	Always	Online
1116	24	Male	Married	College	Employee	Middle Class	Urban	6	7	16	Yes	Yes	Yes	Yes	Yes	Yes	Yes	No	Yes	Disagree	Agree	Agree	Agree	Agree	Agree	Disagree	Agree	Agree	Sometimes	Never	Always	Always	Never	Sometimes	Sometimes	Always	Sometimes	Never	Always	Online
1117	24	Male	Married	College	Employee	Middle Class	Urban	6	7	16	Yes	Yes	Yes	Yes	Yes	Yes	Yes	No	Yes	Disagree	Agree	Agree	Agree	Agree	Agree	Disagree	Agree	Agree	Sometimes	Never	Always	Always	Never	Sometimes	Sometimes	Always	Sometimes	Never	Always	Online
1118	24	Male	Married	College	Employee	Middle Class	Urban	6	7	16	Yes	Yes	Yes	Yes	Yes	Yes	Yes	No	Yes	Disagree	Agree	Agree	Agree	Agree	Agree	Disagree	Agree	Agree	Sometimes	Never	Always	Always	Never	Sometimes	Sometimes	Always	Sometimes	Never	Always	Online
1119	24	Male	Married	College	Employee	Middle Class	Urban	6	7	16	Yes	Yes	Yes	Yes	Yes	Yes	Yes	No	Yes	Disagree	Agree	Agree	Agree	Agree	Agree	Disagree	Agree	Agree	Sometimes	Never	Always	Always	Never	Sometimes	Sometimes	Always	Sometimes	Never	Always	Online
1120	24	Male	Married	College	Employee	Middle Class	Urban	6	7	16	Yes	Yes	Yes	Yes	Yes	Yes	Yes	No	Yes	Disagree	Agree	Agree	Agree	Agree	Agree	Disagree	Agree	Agree	Sometimes	Never	Always	Always	Never	Sometimes	Sometimes	Always	Sometimes	Never	Always	Online
1121	24	Female	Unmarried	Bachelor	Student	Middle Class	Semi-urban	7	9	15	Yes	No	Yes	Yes	No	Yes	Yes	No	No	Agree	Agree	Agree	Agree	Agree	Agree	Agree	Agree	Agree	Never	Never	Sometimes	Sometimes	Never	Never	Never	Sometimes	Never	Never	Always	Online
1122	24	Female	Unmarried	Bachelor	Student	Middle Class	Semi-urban	7	9	15	Yes	No	Yes	Yes	No	Yes	Yes	No	No	Agree	Agree	Agree	Agree	Agree	Agree	Agree	Agree	Agree	Never	Never	Sometimes	Sometimes	Never	Never	Never	Sometimes	Never	Never	Always	Online
1123	24	Female	Unmarried	Bachelor	Student	Middle Class	Semi-urban	7	9	15	Yes	No	Yes	Yes	No	Yes	Yes	No	No	Agree	Agree	Agree	Agree	Agree	Agree	Agree	Agree	Agree	Never	Never	Sometimes	Sometimes	Never	Never	Never	Sometimes	Never	Never	Always	Online
1124	24	Female	Unmarried	Bachelor	Student	Middle Class	Semi-urban	7	9	15	Yes	No	Yes	Yes	No	Yes	Yes	No	No	Agree	Agree	Agree	Agree	Agree	Agree	Agree	Agree	Agree	Never	Never	Sometimes	Sometimes	Never	Never	Never	Sometimes	Never	Never	Always	Online
1125	24	Female	Unmarried	Bachelor	Student	Middle Class	Semi-urban	7	9	15	Yes	No	Yes	Yes	No	Yes	Yes	No	No	Agree	Agree	Agree	Agree	Agree	Agree	Agree	Agree	Agree	Never	Never	Sometimes	Sometimes	Never	Never	Never	Sometimes	Never	Never	Always	Online
1126	24	Female	Unmarried	Bachelor	Student	Middle Class	Semi-urban	7	9	15	Yes	No	Yes	Yes	No	Yes	Yes	No	No	Agree	Agree	Agree	Agree	Agree	Agree	Agree	Agree	Agree	Never	Never	Sometimes	Sometimes	Never	Never	Never	Sometimes	Never	Never	Always	Online
1127	25	Male	Unmarried	Bachelor	Employee	Middle Class	Semi-urban	7	9	13	Yes	Yes	Yes	Yes	Yes	Yes	No	No	Yes	Agree	Agree	Agree	Agree	Agree	Agree	Agree	Agree	Agree	Never	Never	Never	Sometimes	Sometimes	Sometimes	Never	Sometimes	Never	Never	Sometimes	Online
1128	25	Male	Unmarried	Bachelor	Employee	Middle Class	Semi-urban	7	9	13	Yes	Yes	Yes	Yes	Yes	Yes	No	No	Yes	Agree	Agree	Agree	Agree	Agree	Agree	Agree	Agree	Agree	Never	Never	Never	Sometimes	Sometimes	Sometimes	Never	Sometimes	Never	Never	Sometimes	Online
1129	25	Male	Unmarried	Bachelor	Employee	Middle Class	Semi-urban	7	9	13	Yes	Yes	Yes	Yes	Yes	Yes	No	No	Yes	Agree	Agree	Agree	Agree	Agree	Agree	Agree	Agree	Agree	Never	Never	Never	Sometimes	Sometimes	Sometimes	Never	Sometimes	Never	Never	Sometimes	Online
1130	25	Male	Unmarried	Bachelor	Employee	Middle Class	Semi-urban	7	9	13	Yes	Yes	Yes	Yes	Yes	Yes	No	No	Yes	Agree	Agree	Agree	Agree	Agree	Agree	Agree	Agree	Agree	Never	Never	Never	Sometimes	Sometimes	Sometimes	Never	Sometimes	Never	Never	Sometimes	Online
1131	25	Male	Unmarried	Bachelor	Employee	Middle Class	Semi-urban	7	9	13	Yes	Yes	Yes	Yes	Yes	Yes	No	No	Yes	Agree	Agree	Agree	Agree	Agree	Agree	Agree	Agree	Agree	Never	Never	Never	Sometimes	Sometimes	Sometimes	Never	Sometimes	Never	Never	Sometimes	Online
1132	25	Male	Unmarried	Bachelor	Employee	Middle Class	Semi-urban	7	9	13	Yes	Yes	Yes	Yes	Yes	Yes	No	No	Yes	Agree	Agree	Agree	Agree	Agree	Agree	Agree	Agree	Agree	Never	Never	Never	Sometimes	Sometimes	Sometimes	Never	Sometimes	Never	Never	Sometimes	Online
1133	25	Male	Unmarried	Bachelor	Employee	Middle Class	Semi-urban	7	9	13	Yes	Yes	Yes	Yes	Yes	Yes	No	No	Yes	Agree	Agree	Agree	Agree	Agree	Agree	Agree	Agree	Agree	Never	Never	Never	Sometimes	Sometimes	Sometimes	Never	Sometimes	Never	Never	Sometimes	Online
1134	25	Male	Unmarried	Bachelor	Employee	Middle Class	Semi-urban	7	9	13	Yes	Yes	Yes	Yes	Yes	Yes	No	No	Yes	Agree	Agree	Agree	Agree	Agree	Agree	Agree	Agree	Agree	Never	Never	Never	Sometimes	Sometimes	Sometimes	Never	Sometimes	Never	Never	Sometimes	Online
1135	25	Male	Unmarried	Bachelor	Employee	Middle Class	Semi-urban	7	9	13	Yes	Yes	Yes	Yes	Yes	Yes	No	No	Yes	Agree	Agree	Agree	Agree	Agree	Agree	Agree	Agree	Agree	Never	Never	Never	Sometimes	Sometimes	Sometimes	Never	Sometimes	Never	Never	Sometimes	Online
1136	25	Male	Unmarried	Bachelor	Employee	Middle Class	Semi-urban	7	9	13	Yes	Yes	Yes	Yes	Yes	Yes	No	No	Yes	Agree	Agree	Agree	Agree	Agree	Agree	Agree	Agree	Agree	Never	Never	Never	Sometimes	Sometimes	Sometimes	Never	Sometimes	Never	Never	Sometimes	Online
1137	25	Male	Unmarried	Bachelor	Employee	Middle Class	Semi-urban	7	9	13	Yes	Yes	Yes	Yes	Yes	Yes	No	No	Yes	Agree	Agree	Agree	Agree	Agree	Agree	Agree	Agree	Agree	Never	Never	Never	Sometimes	Sometimes	Sometimes	Never	Sometimes	Never	Never	Sometimes	Online
1138	25	Male	Unmarried	Bachelor	Employee	Middle Class	Semi-urban	7	9	13	Yes	Yes	Yes	Yes	Yes	Yes	No	No	Yes	Agree	Agree	Agree	Agree	Agree	Agree	Agree	Agree	Agree	Never	Never	Never	Sometimes	Sometimes	Sometimes	Never	Sometimes	Never	Never	Sometimes	Online
1139	25	Male	Unmarried	Bachelor	Employee	Middle Class	Semi-urban	7	9	13	Yes	Yes	Yes	Yes	Yes	Yes	No	No	Yes	Agree	Agree	Agree	Agree	Agree	Agree	Agree	Agree	Agree	Never	Never	Never	Sometimes	Sometimes	Sometimes	Never	Sometimes	Never	Never	Sometimes	Online
1140	25	Male	Unmarried	Bachelor	Employee	Middle Class	Semi-urban	7	9	13	Yes	Yes	Yes	Yes	Yes	Yes	No	No	Yes	Agree	Agree	Agree	Agree	Agree	Agree	Agree	Agree	Agree	Never	Never	Never	Sometimes	Sometimes	Sometimes	Never	Sometimes	Never	Never	Sometimes	Online
1141	25	Male	Unmarried	Bachelor	Employee	Middle Class	Semi-urban	7	9	13	Yes	Yes	Yes	Yes	Yes	Yes	No	No	Yes	Agree	Agree	Agree	Agree	Agree	Agree	Agree	Agree	Agree	Never	Never	Never	Sometimes	Sometimes	Sometimes	Never	Sometimes	Never	Never	Sometimes	Online
1142	25	Male	Unmarried	Bachelor	Employee	Middle Class	Semi-urban	7	9	13	Yes	Yes	Yes	Yes	Yes	Yes	No	No	Yes	Agree	Agree	Agree	Agree	Agree	Agree	Agree	Agree	Agree	Never	Never	Never	Sometimes	Sometimes	Sometimes	Never	Sometimes	Never	Never	Sometimes	Online
1143	25	Male	Unmarried	Bachelor	Employee	Middle Class	Semi-urban	7	9	13	Yes	Yes	Yes	Yes	Yes	Yes	No	No	Yes	Agree	Agree	Agree	Agree	Agree	Agree	Agree	Agree	Agree	Never	Never	Never	Sometimes	Sometimes	Sometimes	Never	Sometimes	Never	Never	Sometimes	Online
1144	25	Male	Unmarried	Bachelor	Employee	Middle Class	Semi-urban	7	9	13	Yes	Yes	Yes	Yes	Yes	Yes	No	No	Yes	Agree	Agree	Agree	Agree	Agree	Agree	Agree	Agree	Agree	Never	Never	Never	Sometimes	Sometimes	Sometimes	Never	Sometimes	Never	Never	Sometimes	Online
1145	25	Male	Unmarried	Bachelor	Employee	Middle Class	Semi-urban	7	9	13	Yes	Yes	Yes	Yes	Yes	Yes	No	No	Yes	Agree	Agree	Agree	Agree	Agree	Agree	Agree	Agree	Agree	Never	Never	Never	Sometimes	Sometimes	Sometimes	Never	Sometimes	Never	Never	Sometimes	Online
1146	25	Male	Unmarried	Bachelor	Employee	Middle Class	Semi-urban	7	9	13	Yes	Yes	Yes	Yes	Yes	Yes	No	No	Yes	Agree	Agree	Agree	Agree	Agree	Agree	Agree	Agree	Agree	Never	Never	Never	Sometimes	Sometimes	Sometimes	Never	Sometimes	Never	Never	Sometimes	Online
1147	25	Male	Unmarried	Bachelor	Employee	Middle Class	Semi-urban	7	9	13	Yes	Yes	Yes	Yes	Yes	Yes	No	No	Yes	Agree	Agree	Agree	Agree	Agree	Agree	Agree	Agree	Agree	Never	Never	Never	Sometimes	Sometimes	Sometimes	Never	Sometimes	Never	Never	Sometimes	Online
1148	25	Male	Unmarried	Bachelor	Employee	Middle Class	Semi-urban	7	9	13	Yes	Yes	Yes	Yes	Yes	Yes	No	No	Yes	Agree	Agree	Agree	Agree	Agree	Agree	Agree	Agree	Agree	Never	Never	Never	Sometimes	Sometimes	Sometimes	Never	Sometimes	Never	Never	Sometimes	Online
1149	25	Male	Unmarried	Bachelor	Employee	Middle Class	Semi-urban	7	9	13	Yes	Yes	Yes	Yes	Yes	Yes	No	No	Yes	Agree	Agree	Agree	Agree	Agree	Agree	Agree	Agree	Agree	Never	Never	Never	Sometimes	Sometimes	Sometimes	Never	Sometimes	Never	Never	Sometimes	Online
1150	25	Male	Unmarried	Bachelor	Employee	Middle Class	Semi-urban	7	9	13	Yes	Yes	Yes	Yes	Yes	Yes	No	No	Yes	Agree	Agree	Agree	Agree	Agree	Agree	Agree	Agree	Agree	Never	Never	Never	Sometimes	Sometimes	Sometimes	Never	Sometimes	Never	Never	Sometimes	Online
1151	25	Male	Unmarried	Bachelor	Employee	Middle Class	Semi-urban	7	9	13	Yes	Yes	Yes	Yes	Yes	Yes	No	No	Yes	Agree	Agree	Agree	Agree	Agree	Agree	Agree	Agree	Agree	Never	Never	Never	Sometimes	Sometimes	Sometimes	Never	Sometimes	Never	Never	Sometimes	Online
1152	25	Male	Unmarried	Bachelor	Employee	Middle Class	Semi-urban	7	9	13	Yes	Yes	Yes	Yes	Yes	Yes	No	No	Yes	Agree	Agree	Agree	Agree	Agree	Agree	Agree	Agree	Agree	Never	Never	Never	Sometimes	Sometimes	Sometimes	Never	Sometimes	Never	Never	Sometimes	Online
1153	25	Male	Unmarried	Bachelor	Employee	Middle Class	Semi-urban	7	9	13	Yes	Yes	Yes	Yes	Yes	Yes	No	No	Yes	Agree	Agree	Agree	Agree	Agree	Agree	Agree	Agree	Agree	Never	Never	Never	Sometimes	Sometimes	Sometimes	Never	Sometimes	Never	Never	Sometimes	Online
1154	25	Male	Unmarried	Bachelor	Employee	Middle Class	Semi-urban	7	9	13	Yes	Yes	Yes	Yes	Yes	Yes	No	No	Yes	Agree	Agree	Agree	Agree	Agree	Agree	Agree	Agree	Agree	Never	Never	Never	Sometimes	Sometimes	Sometimes	Never	Sometimes	Never	Never	Sometimes	Online
1155	25	Male	Unmarried	Bachelor	Employee	Middle Class	Semi-urban	7	9	13	Yes	Yes	Yes	Yes	Yes	Yes	No	No	Yes	Agree	Agree	Agree	Agree	Agree	Agree	Agree	Agree	Agree	Never	Never	Never	Sometimes	Sometimes	Sometimes	Never	Sometimes	Never	Never	Sometimes	Online
1156	25	Male	Unmarried	Bachelor	Employee	Middle Class	Semi-urban	7	9	13	Yes	Yes	Yes	Yes	Yes	Yes	No	No	Yes	Agree	Agree	Agree	Agree	Agree	Agree	Agree	Agree	Agree	Never	Never	Never	Sometimes	Sometimes	Sometimes	Never	Sometimes	Never	Never	Sometimes	Online
1157	25	Male	Unmarried	Bachelor	Employee	Middle Class	Semi-urban	7	9	13	Yes	Yes	Yes	Yes	Yes	Yes	No	No	Yes	Agree	Agree	Agree	Agree	Agree	Agree	Agree	Agree	Agree	Never	Never	Never	Sometimes	Sometimes	Sometimes	Never	Sometimes	Never	Never	Sometimes	Online
1158	25	Male	Unmarried	Bachelor	Employee	Middle Class	Semi-urban	7	9	13	Yes	Yes	Yes	Yes	Yes	Yes	No	No	Yes	Agree	Agree	Agree	Agree	Agree	Agree	Agree	Agree	Agree	Never	Never	Never	Sometimes	Sometimes	Sometimes	Never	Sometimes	Never	Never	Sometimes	Online
1159	25	Male	Unmarried	Bachelor	Employee	Middle Class	Semi-urban	7	9	13	Yes	Yes	Yes	Yes	Yes	Yes	No	No	Yes	Agree	Agree	Agree	Agree	Agree	Agree	Agree	Agree	Agree	Never	Never	Never	Sometimes	Sometimes	Sometimes	Never	Sometimes	Never	Never	Sometimes	Online
1160	25	Male	Unmarried	Bachelor	Employee	Middle Class	Semi-urban	7	9	13	Yes	Yes	Yes	Yes	Yes	Yes	No	No	Yes	Agree	Agree	Agree	Agree	Agree	Agree	Agree	Agree	Agree	Never	Never	Never	Sometimes	Sometimes	Sometimes	Never	Sometimes	Never	Never	Sometimes	Online
1161	25	Male	Unmarried	Bachelor	Employee	Middle Class	Semi-urban	7	9	13	Yes	Yes	Yes	Yes	Yes	Yes	No	No	Yes	Agree	Agree	Agree	Agree	Agree	Agree	Agree	Agree	Agree	Never	Never	Never	Sometimes	Sometimes	Sometimes	Never	Sometimes	Never	Never	Sometimes	Online
1162	25	Male	Unmarried	Bachelor	Employee	Middle Class	Semi-urban	7	9	13	Yes	Yes	Yes	Yes	Yes	Yes	No	No	Yes	Agree	Agree	Agree	Agree	Agree	Agree	Agree	Agree	Agree	Never	Never	Never	Sometimes	Sometimes	Sometimes	Never	Sometimes	Never	Never	Sometimes	Online
1163	26	Male	Unmarried	Master or above	Student	Middle Class	Urban	7	9	9	Yes	Yes	No	Yes	Yes	Yes	No	No	No	Agree	Agree	Agree	Agree	Agree	Agree	Agree	Agree	Agree	Never	Never	Never	Never	Never	Sometimes	Never	Always	Always	Never	Never	Online
1164	26	Male	Unmarried	Master or above	Student	Middle Class	Urban	7	9	9	Yes	Yes	No	Yes	Yes	Yes	No	No	No	Agree	Agree	Agree	Agree	Agree	Agree	Agree	Agree	Agree	Never	Never	Never	Never	Never	Sometimes	Never	Always	Always	Never	Never	Online
1165	26	Male	Unmarried	Master or above	Student	Middle Class	Urban	7	9	9	Yes	Yes	No	Yes	Yes	Yes	No	No	No	Agree	Agree	Agree	Agree	Agree	Agree	Agree	Agree	Agree	Never	Never	Never	Never	Never	Sometimes	Never	Always	Always	Never	Never	Online
1166	26	Male	Unmarried	Master or above	Student	Middle Class	Urban	7	9	9	Yes	Yes	No	Yes	Yes	Yes	No	No	No	Agree	Agree	Agree	Agree	Agree	Agree	Agree	Agree	Agree	Never	Never	Never	Never	Never	Sometimes	Never	Always	Always	Never	Never	Online
1167	26	Male	Unmarried	Master or above	Student	Middle Class	Urban	7	9	9	Yes	Yes	No	Yes	Yes	Yes	No	No	No	Agree	Agree	Agree	Agree	Agree	Agree	Agree	Agree	Agree	Never	Never	Never	Never	Never	Sometimes	Never	Always	Always	Never	Never	Online
1168	26	Male	Unmarried	Master or above	Student	Middle Class	Urban	7	9	9	Yes	Yes	No	Yes	Yes	Yes	No	No	No	Agree	Agree	Agree	Agree	Agree	Agree	Agree	Agree	Agree	Never	Never	Never	Never	Never	Sometimes	Never	Always	Always	Never	Never	Online
1169	27	Male	Unmarried	Bachelor	Day laborer	Lower-middle class	Rural	5	6	11	Yes	Yes	Yes	Yes	No	Yes	No	Yes	Yes	Agree	Agree	Disagree	Disagree	Agree	Agree	Disagree	Agree	Agree	Sometimes	Always	Always	Sometimes	Always	Sometimes	Sometimes	Sometimes	Sometimes	Sometimes	Never	Online
1170	27	Male	Unmarried	Bachelor	Day laborer	Lower-middle class	Rural	5	6	11	Yes	Yes	Yes	Yes	No	Yes	No	Yes	Yes	Agree	Agree	Disagree	Disagree	Agree	Agree	Disagree	Agree	Agree	Sometimes	Always	Always	Sometimes	Always	Sometimes	Sometimes	Sometimes	Sometimes	Sometimes	Never	Online
1171	27	Male	Unmarried	Bachelor	Day laborer	Lower-middle class	Rural	5	6	11	Yes	Yes	Yes	Yes	No	Yes	No	Yes	Yes	Agree	Agree	Disagree	Disagree	Agree	Agree	Disagree	Agree	Agree	Sometimes	Always	Always	Sometimes	Always	Sometimes	Sometimes	Sometimes	Sometimes	Sometimes	Never	Online
1172	27	Male	Unmarried	Bachelor	Day laborer	Lower-middle class	Rural	5	6	11	Yes	Yes	Yes	Yes	No	Yes	No	Yes	Yes	Agree	Agree	Disagree	Disagree	Agree	Agree	Disagree	Agree	Agree	Sometimes	Always	Always	Sometimes	Always	Sometimes	Sometimes	Sometimes	Sometimes	Sometimes	Never	Online
1173	27	Male	Unmarried	Bachelor	Day laborer	Lower-middle class	Rural	5	6	11	Yes	Yes	Yes	Yes	No	Yes	No	Yes	Yes	Agree	Agree	Disagree	Disagree	Agree	Agree	Disagree	Agree	Agree	Sometimes	Always	Always	Sometimes	Always	Sometimes	Sometimes	Sometimes	Sometimes	Sometimes	Never	Online
1174	27	Male	Unmarried	Bachelor	Day laborer	Lower-middle class	Rural	5	6	11	Yes	Yes	Yes	Yes	No	Yes	No	Yes	Yes	Agree	Agree	Disagree	Disagree	Agree	Agree	Disagree	Agree	Agree	Sometimes	Always	Always	Sometimes	Always	Sometimes	Sometimes	Sometimes	Sometimes	Sometimes	Never	Online
1175	27	Male	Unmarried	Bachelor	Day laborer	Lower-middle class	Rural	5	6	11	Yes	Yes	Yes	Yes	No	Yes	No	Yes	Yes	Agree	Agree	Disagree	Disagree	Agree	Agree	Disagree	Agree	Agree	Sometimes	Always	Always	Sometimes	Always	Sometimes	Sometimes	Sometimes	Sometimes	Sometimes	Never	Online
1176	27	Male	Unmarried	Bachelor	Day laborer	Lower-middle class	Rural	5	6	11	Yes	Yes	Yes	Yes	No	Yes	No	Yes	Yes	Agree	Agree	Disagree	Disagree	Agree	Agree	Disagree	Agree	Agree	Sometimes	Always	Always	Sometimes	Always	Sometimes	Sometimes	Sometimes	Sometimes	Sometimes	Never	Online
1177	27	Male	Unmarried	Bachelor	Day laborer	Lower-middle class	Rural	5	6	11	Yes	Yes	Yes	Yes	No	Yes	No	Yes	Yes	Agree	Agree	Disagree	Disagree	Agree	Agree	Disagree	Agree	Agree	Sometimes	Always	Always	Sometimes	Always	Sometimes	Sometimes	Sometimes	Sometimes	Sometimes	Never	Online
1178	27	Male	Unmarried	Bachelor	Day laborer	Lower-middle class	Rural	5	6	11	Yes	Yes	Yes	Yes	No	Yes	No	Yes	Yes	Agree	Agree	Disagree	Disagree	Agree	Agree	Disagree	Agree	Agree	Sometimes	Always	Always	Sometimes	Always	Sometimes	Sometimes	Sometimes	Sometimes	Sometimes	Never	Online
1179	27	Male	Unmarried	Bachelor	Day laborer	Lower-middle class	Rural	5	6	11	Yes	Yes	Yes	Yes	No	Yes	No	Yes	Yes	Agree	Agree	Disagree	Disagree	Agree	Agree	Disagree	Agree	Agree	Sometimes	Always	Always	Sometimes	Always	Sometimes	Sometimes	Sometimes	Sometimes	Sometimes	Never	Online
1180	27	Male	Unmarried	Bachelor	Day laborer	Lower-middle class	Rural	5	6	11	Yes	Yes	Yes	Yes	No	Yes	No	Yes	Yes	Agree	Agree	Disagree	Disagree	Agree	Agree	Disagree	Agree	Agree	Sometimes	Always	Always	Sometimes	Always	Sometimes	Sometimes	Sometimes	Sometimes	Sometimes	Never	Online
1181	27	Male	Unmarried	Bachelor	Day laborer	Lower-middle class	Rural	5	6	11	Yes	Yes	Yes	Yes	No	Yes	No	Yes	Yes	Agree	Agree	Disagree	Disagree	Agree	Agree	Disagree	Agree	Agree	Sometimes	Always	Always	Sometimes	Always	Sometimes	Sometimes	Sometimes	Sometimes	Sometimes	Never	Online
1182	27	Male	Unmarried	Bachelor	Day laborer	Lower-middle class	Rural	5	6	11	Yes	Yes	Yes	Yes	No	Yes	No	Yes	Yes	Agree	Agree	Disagree	Disagree	Agree	Agree	Disagree	Agree	Agree	Sometimes	Always	Always	Sometimes	Always	Sometimes	Sometimes	Sometimes	Sometimes	Sometimes	Never	Online
1183	27	Male	Unmarried	Bachelor	Day laborer	Lower-middle class	Rural	5	6	11	Yes	Yes	Yes	Yes	No	Yes	No	Yes	Yes	Agree	Agree	Disagree	Disagree	Agree	Agree	Disagree	Agree	Agree	Sometimes	Always	Always	Sometimes	Always	Sometimes	Sometimes	Sometimes	Sometimes	Sometimes	Never	Online
1184	27	Male	Unmarried	Bachelor	Day laborer	Lower-middle class	Rural	5	6	11	Yes	Yes	Yes	Yes	No	Yes	No	Yes	Yes	Agree	Agree	Disagree	Disagree	Agree	Agree	Disagree	Agree	Agree	Sometimes	Always	Always	Sometimes	Always	Sometimes	Sometimes	Sometimes	Sometimes	Sometimes	Never	Online
1185	27	Male	Unmarried	Bachelor	Day laborer	Lower-middle class	Rural	5	6	11	Yes	Yes	Yes	Yes	No	Yes	No	Yes	Yes	Agree	Agree	Disagree	Disagree	Agree	Agree	Disagree	Agree	Agree	Sometimes	Always	Always	Sometimes	Always	Sometimes	Sometimes	Sometimes	Sometimes	Sometimes	Never	Online
1186	27	Male	Unmarried	Bachelor	Day laborer	Lower-middle class	Rural	5	6	11	Yes	Yes	Yes	Yes	No	Yes	No	Yes	Yes	Agree	Agree	Disagree	Disagree	Agree	Agree	Disagree	Agree	Agree	Sometimes	Always	Always	Sometimes	Always	Sometimes	Sometimes	Sometimes	Sometimes	Sometimes	Never	Online
1187	27	Male	Unmarried	Bachelor	Day laborer	Lower-middle class	Rural	5	6	11	Yes	Yes	Yes	Yes	No	Yes	No	Yes	Yes	Agree	Agree	Disagree	Disagree	Agree	Agree	Disagree	Agree	Agree	Sometimes	Always	Always	Sometimes	Always	Sometimes	Sometimes	Sometimes	Sometimes	Sometimes	Never	Online
1188	27	Male	Unmarried	Bachelor	Day laborer	Lower-middle class	Rural	5	6	11	Yes	Yes	Yes	Yes	No	Yes	No	Yes	Yes	Agree	Agree	Disagree	Disagree	Agree	Agree	Disagree	Agree	Agree	Sometimes	Always	Always	Sometimes	Always	Sometimes	Sometimes	Sometimes	Sometimes	Sometimes	Never	Online
1189	27	Male	Unmarried	Bachelor	Day laborer	Lower-middle class	Rural	5	6	11	Yes	Yes	Yes	Yes	No	Yes	No	Yes	Yes	Agree	Agree	Disagree	Disagree	Agree	Agree	Disagree	Agree	Agree	Sometimes	Always	Always	Sometimes	Always	Sometimes	Sometimes	Sometimes	Sometimes	Sometimes	Never	Online
1190	27	Male	Unmarried	Bachelor	Day laborer	Lower-middle class	Rural	5	6	11	Yes	Yes	Yes	Yes	No	Yes	No	Yes	Yes	Agree	Agree	Disagree	Disagree	Agree	Agree	Disagree	Agree	Agree	Sometimes	Always	Always	Sometimes	Always	Sometimes	Sometimes	Sometimes	Sometimes	Sometimes	Never	Online
1191	27	Male	Unmarried	Bachelor	Day laborer	Lower-middle class	Rural	5	6	11	Yes	Yes	Yes	Yes	No	Yes	No	Yes	Yes	Agree	Agree	Disagree	Disagree	Agree	Agree	Disagree	Agree	Agree	Sometimes	Always	Always	Sometimes	Always	Sometimes	Sometimes	Sometimes	Sometimes	Sometimes	Never	Online
1192	27	Male	Unmarried	Bachelor	Day laborer	Lower-middle class	Rural	5	6	11	Yes	Yes	Yes	Yes	No	Yes	No	Yes	Yes	Agree	Agree	Disagree	Disagree	Agree	Agree	Disagree	Agree	Agree	Sometimes	Always	Always	Sometimes	Always	Sometimes	Sometimes	Sometimes	Sometimes	Sometimes	Never	Online
1193	27	Male	Unmarried	Bachelor	Day laborer	Lower-middle class	Rural	5	6	11	Yes	Yes	Yes	Yes	No	Yes	No	Yes	Yes	Agree	Agree	Disagree	Disagree	Agree	Agree	Disagree	Agree	Agree	Sometimes	Always	Always	Sometimes	Always	Sometimes	Sometimes	Sometimes	Sometimes	Sometimes	Never	Online
1194	27	Male	Unmarried	Bachelor	Day laborer	Lower-middle class	Rural	5	6	11	Yes	Yes	Yes	Yes	No	Yes	No	Yes	Yes	Agree	Agree	Disagree	Disagree	Agree	Agree	Disagree	Agree	Agree	Sometimes	Always	Always	Sometimes	Always	Sometimes	Sometimes	Sometimes	Sometimes	Sometimes	Never	Online
1195	27	Male	Unmarried	Bachelor	Day laborer	Lower-middle class	Rural	5	6	11	Yes	Yes	Yes	Yes	No	Yes	No	Yes	Yes	Agree	Agree	Disagree	Disagree	Agree	Agree	Disagree	Agree	Agree	Sometimes	Always	Always	Sometimes	Always	Sometimes	Sometimes	Sometimes	Sometimes	Sometimes	Never	Online
1196	27	Male	Unmarried	Bachelor	Day laborer	Lower-middle class	Rural	5	6	11	Yes	Yes	Yes	Yes	No	Yes	No	Yes	Yes	Agree	Agree	Disagree	Disagree	Agree	Agree	Disagree	Agree	Agree	Sometimes	Always	Always	Sometimes	Always	Sometimes	Sometimes	Sometimes	Sometimes	Sometimes	Never	Online
1197	27	Male	Unmarried	Bachelor	Day laborer	Lower-middle class	Rural	5	6	11	Yes	Yes	Yes	Yes	No	Yes	No	Yes	Yes	Agree	Agree	Disagree	Disagree	Agree	Agree	Disagree	Agree	Agree	Sometimes	Always	Always	Sometimes	Always	Sometimes	Sometimes	Sometimes	Sometimes	Sometimes	Never	Online
1198	27	Male	Unmarried	Bachelor	Day laborer	Lower-middle class	Rural	5	6	11	Yes	Yes	Yes	Yes	No	Yes	No	Yes	Yes	Agree	Agree	Disagree	Disagree	Agree	Agree	Disagree	Agree	Agree	Sometimes	Always	Always	Sometimes	Always	Sometimes	Sometimes	Sometimes	Sometimes	Sometimes	Never	Online
1199	27	Male	Unmarried	Bachelor	Day laborer	Lower-middle class	Rural	5	6	11	Yes	Yes	Yes	Yes	No	Yes	No	Yes	Yes	Agree	Agree	Disagree	Disagree	Agree	Agree	Disagree	Agree	Agree	Sometimes	Always	Always	Sometimes	Always	Sometimes	Sometimes	Sometimes	Sometimes	Sometimes	Never	Online
1200	27	Male	Unmarried	Bachelor	Day laborer	Lower-middle class	Rural	5	6	11	Yes	Yes	Yes	Yes	No	Yes	No	Yes	Yes	Agree	Agree	Disagree	Disagree	Agree	Agree	Disagree	Agree	Agree	Sometimes	Always	Always	Sometimes	Always	Sometimes	Sometimes	Sometimes	Sometimes	Sometimes	Never	Offline
1201	27	Male	Unmarried	Bachelor	Day laborer	Lower-middle class	Rural	5	6	11	Yes	Yes	Yes	Yes	No	Yes	No	Yes	Yes	Agree	Agree	Disagree	Disagree	Agree	Agree	Disagree	Agree	Agree	Sometimes	Always	Always	Sometimes	Always	Sometimes	Sometimes	Sometimes	Sometimes	Sometimes	Never	Offline
1202	27	Male	Unmarried	Bachelor	Day laborer	Lower-middle class	Rural	5	6	11	Yes	Yes	Yes	Yes	No	Yes	No	Yes	Yes	Agree	Agree	Disagree	Disagree	Agree	Agree	Disagree	Agree	Agree	Sometimes	Always	Always	Sometimes	Always	Sometimes	Sometimes	Sometimes	Sometimes	Sometimes	Never	Offline
1203	27	Male	Unmarried	Bachelor	Day laborer	Lower-middle class	Rural	5	6	11	Yes	Yes	Yes	Yes	No	Yes	No	Yes	Yes	Agree	Agree	Disagree	Disagree	Agree	Agree	Disagree	Agree	Agree	Sometimes	Always	Always	Sometimes	Always	Sometimes	Sometimes	Sometimes	Sometimes	Sometimes	Never	Offline
1204	27	Male	Unmarried	Bachelor	Day laborer	Lower-middle class	Rural	5	6	11	Yes	Yes	Yes	Yes	No	Yes	No	Yes	Yes	Agree	Agree	Disagree	Disagree	Agree	Agree	Disagree	Agree	Agree	Sometimes	Always	Always	Sometimes	Always	Sometimes	Sometimes	Sometimes	Sometimes	Sometimes	Never	Offline
1205	27	Male	Unmarried	Bachelor	Day laborer	Lower-middle class	Rural	5	6	11	Yes	Yes	Yes	Yes	No	Yes	No	Yes	Yes	Agree	Agree	Disagree	Disagree	Agree	Agree	Disagree	Agree	Agree	Sometimes	Always	Always	Sometimes	Always	Sometimes	Sometimes	Sometimes	Sometimes	Sometimes	Never	Offline
1206	27	Male	Unmarried	Bachelor	Day laborer	Lower-middle class	Rural	5	6	11	Yes	Yes	Yes	Yes	No	Yes	No	Yes	Yes	Agree	Agree	Disagree	Disagree	Agree	Agree	Disagree	Agree	Agree	Sometimes	Always	Always	Sometimes	Always	Sometimes	Sometimes	Sometimes	Sometimes	Sometimes	Never	Offline
1207	27	Male	Unmarried	Bachelor	Day laborer	Lower-middle class	Rural	5	6	11	Yes	Yes	Yes	Yes	No	Yes	No	Yes	Yes	Agree	Agree	Disagree	Disagree	Agree	Agree	Disagree	Agree	Agree	Sometimes	Always	Always	Sometimes	Always	Sometimes	Sometimes	Sometimes	Sometimes	Sometimes	Never	Offline
1208	27	Male	Unmarried	Bachelor	Day laborer	Lower-middle class	Rural	5	6	11	Yes	Yes	Yes	Yes	No	Yes	No	Yes	Yes	Agree	Agree	Disagree	Disagree	Agree	Agree	Disagree	Agree	Agree	Sometimes	Always	Always	Sometimes	Always	Sometimes	Sometimes	Sometimes	Sometimes	Sometimes	Never	Offline
1209	27	Male	Unmarried	Bachelor	Day laborer	Lower-middle class	Rural	5	6	11	Yes	Yes	Yes	Yes	No	Yes	No	Yes	Yes	Agree	Agree	Disagree	Disagree	Agree	Agree	Disagree	Agree	Agree	Sometimes	Always	Always	Sometimes	Always	Sometimes	Sometimes	Sometimes	Sometimes	Sometimes	Never	Offline
1210	27	Male	Unmarried	Bachelor	Day laborer	Lower-middle class	Rural	5	6	11	Yes	Yes	Yes	Yes	No	Yes	No	Yes	Yes	Agree	Agree	Disagree	Disagree	Agree	Agree	Disagree	Agree	Agree	Sometimes	Always	Always	Sometimes	Always	Sometimes	Sometimes	Sometimes	Sometimes	Sometimes	Never	Offline
1211	27	Male	Unmarried	Bachelor	Day laborer	Lower-middle class	Rural	5	6	11	Yes	Yes	Yes	Yes	No	Yes	No	Yes	Yes	Agree	Agree	Disagree	Disagree	Agree	Agree	Disagree	Agree	Agree	Sometimes	Always	Always	Sometimes	Always	Sometimes	Sometimes	Sometimes	Sometimes	Sometimes	Never	Offline
1212	29	Male	Unmarried	Master or above	Employee	Middle Class	Urban	6	8	8	Yes	No	No	Yes	Yes	No	No	No	Yes	Disagree	Agree	Agree	Agree	Agree	Agree	Agree	Agree	Agree	Sometimes	Sometimes	Never	Never	Never	Sometimes	Sometimes	Sometimes	Sometimes	Sometimes	Sometimes	Offline
1213	29	Male	Unmarried	Master or above	Employee	Middle Class	Urban	6	8	8	Yes	No	No	Yes	Yes	No	No	No	Yes	Disagree	Agree	Agree	Agree	Agree	Agree	Agree	Agree	Agree	Sometimes	Sometimes	Never	Never	Never	Sometimes	Sometimes	Sometimes	Sometimes	Sometimes	Sometimes	Offline
1214	29	Male	Unmarried	Master or above	Employee	Middle Class	Urban	6	8	8	Yes	No	No	Yes	Yes	No	No	No	Yes	Disagree	Agree	Agree	Agree	Agree	Agree	Agree	Agree	Agree	Sometimes	Sometimes	Never	Never	Never	Sometimes	Sometimes	Sometimes	Sometimes	Sometimes	Sometimes	Offline
1215	29	Male	Unmarried	Master or above	Employee	Middle Class	Urban	6	8	8	Yes	No	No	Yes	Yes	No	No	No	Yes	Disagree	Agree	Agree	Agree	Agree	Agree	Agree	Agree	Agree	Sometimes	Sometimes	Never	Never	Never	Sometimes	Sometimes	Sometimes	Sometimes	Sometimes	Sometimes	Offline
1216	29	Male	Unmarried	Master or above	Employee	Middle Class	Urban	6	8	8	Yes	No	No	Yes	Yes	No	No	No	Yes	Disagree	Agree	Agree	Agree	Agree	Agree	Agree	Agree	Agree	Sometimes	Sometimes	Never	Never	Never	Sometimes	Sometimes	Sometimes	Sometimes	Sometimes	Sometimes	Offline
1217	29	Male	Unmarried	Master or above	Employee	Middle Class	Urban	6	8	8	Yes	No	No	Yes	Yes	No	No	No	Yes	Disagree	Agree	Agree	Agree	Agree	Agree	Agree	Agree	Agree	Sometimes	Sometimes	Never	Never	Never	Sometimes	Sometimes	Sometimes	Sometimes	Sometimes	Sometimes	Offline
1218	29	Male	Married	Bachelor	Unemployed	Middle Class	Semi-urban	8	9	11	Yes	No	No	Yes	Yes	Yes	No	No	No	Agree	Agree	Agree	Agree	Agree	Agree	Agree	Agree	Agree	Never	Never	Never	Never	Never	Never	Never	Never	Never	Never	Sometimes	Offline
1219	29	Male	Married	Bachelor	Unemployed	Middle Class	Semi-urban	8	9	11	Yes	No	No	Yes	Yes	Yes	No	No	No	Agree	Agree	Agree	Agree	Agree	Agree	Agree	Agree	Agree	Never	Never	Never	Never	Never	Never	Never	Never	Never	Never	Sometimes	Offline
1220	29	Male	Married	Bachelor	Unemployed	Middle Class	Semi-urban	8	9	11	Yes	No	No	Yes	Yes	Yes	No	No	No	Agree	Agree	Agree	Agree	Agree	Agree	Agree	Agree	Agree	Never	Never	Never	Never	Never	Never	Never	Never	Never	Never	Sometimes	Offline
1221	29	Male	Married	Bachelor	Unemployed	Middle Class	Semi-urban	8	9	11	Yes	No	No	Yes	Yes	Yes	No	No	No	Agree	Agree	Agree	Agree	Agree	Agree	Agree	Agree	Agree	Never	Never	Never	Never	Never	Never	Never	Never	Never	Never	Sometimes	Offline
1222	29	Male	Married	Bachelor	Unemployed	Middle Class	Semi-urban	8	9	11	Yes	No	No	Yes	Yes	Yes	No	No	No	Agree	Agree	Agree	Agree	Agree	Agree	Agree	Agree	Agree	Never	Never	Never	Never	Never	Never	Never	Never	Never	Never	Sometimes	Offline
1223	29	Male	Married	Bachelor	Unemployed	Middle Class	Semi-urban	8	9	11	Yes	No	No	Yes	Yes	Yes	No	No	No	Agree	Agree	Agree	Agree	Agree	Agree	Agree	Agree	Agree	Never	Never	Never	Never	Never	Never	Never	Never	Never	Never	Sometimes	Offline
1224	29	Male	Married	College	Unemployed	Middle Class	Semi-urban	7	9	16	Yes	No	Yes	Yes	Yes	No	Yes	No	No	Agree	Agree	Agree	Agree	Agree	Agree	Agree	Agree	Agree	Never	Never	Sometimes	Sometimes	Sometimes	Never	Never	Sometimes	Never	Never	Always	Offline
1225	29	Male	Married	College	Unemployed	Middle Class	Semi-urban	7	9	16	Yes	No	Yes	Yes	Yes	No	Yes	No	No	Agree	Agree	Agree	Agree	Agree	Agree	Agree	Agree	Agree	Never	Never	Sometimes	Sometimes	Sometimes	Never	Never	Sometimes	Never	Never	Always	Offline
1226	29	Male	Married	College	Unemployed	Middle Class	Semi-urban	7	9	16	Yes	No	Yes	Yes	Yes	No	Yes	No	No	Agree	Agree	Agree	Agree	Agree	Agree	Agree	Agree	Agree	Never	Never	Sometimes	Sometimes	Sometimes	Never	Never	Sometimes	Never	Never	Always	Offline
1227	29	Male	Married	College	Unemployed	Middle Class	Semi-urban	7	9	16	Yes	No	Yes	Yes	Yes	No	Yes	No	No	Agree	Agree	Agree	Agree	Agree	Agree	Agree	Agree	Agree	Never	Never	Sometimes	Sometimes	Sometimes	Never	Never	Sometimes	Never	Never	Always	Offline
1228	29	Male	Married	College	Unemployed	Middle Class	Semi-urban	7	9	16	Yes	No	Yes	Yes	Yes	No	Yes	No	No	Agree	Agree	Agree	Agree	Agree	Agree	Agree	Agree	Agree	Never	Never	Sometimes	Sometimes	Sometimes	Never	Never	Sometimes	Never	Never	Always	Offline
1229	29	Male	Married	College	Unemployed	Middle Class	Semi-urban	7	9	16	Yes	No	Yes	Yes	Yes	No	Yes	No	No	Agree	Agree	Agree	Agree	Agree	Agree	Agree	Agree	Agree	Never	Never	Sometimes	Sometimes	Sometimes	Never	Never	Sometimes	Never	Never	Always	Offline
1230	29	Male	Married	College	Unemployed	Middle Class	Semi-urban	7	9	16	Yes	No	Yes	Yes	Yes	No	Yes	No	No	Agree	Agree	Agree	Agree	Agree	Agree	Agree	Agree	Agree	Never	Never	Sometimes	Sometimes	Sometimes	Never	Never	Sometimes	Never	Never	Always	Offline
1231	29	Male	Married	College	Unemployed	Middle Class	Semi-urban	7	9	16	Yes	No	Yes	Yes	Yes	No	Yes	No	No	Agree	Agree	Agree	Agree	Agree	Agree	Agree	Agree	Agree	Never	Never	Sometimes	Sometimes	Sometimes	Never	Never	Sometimes	Never	Never	Always	Offline
1232	29	Male	Married	College	Unemployed	Middle Class	Semi-urban	7	9	16	Yes	No	Yes	Yes	Yes	No	Yes	No	No	Agree	Agree	Agree	Agree	Agree	Agree	Agree	Agree	Agree	Never	Never	Sometimes	Sometimes	Sometimes	Never	Never	Sometimes	Never	Never	Always	Offline
1233	29	Male	Married	College	Unemployed	Middle Class	Semi-urban	7	9	16	Yes	No	Yes	Yes	Yes	No	Yes	No	No	Agree	Agree	Agree	Agree	Agree	Agree	Agree	Agree	Agree	Never	Never	Sometimes	Sometimes	Sometimes	Never	Never	Sometimes	Never	Never	Always	Offline
1234	29	Male	Married	College	Unemployed	Middle Class	Semi-urban	7	9	16	Yes	No	Yes	Yes	Yes	No	Yes	No	No	Agree	Agree	Agree	Agree	Agree	Agree	Agree	Agree	Agree	Never	Never	Sometimes	Sometimes	Sometimes	Never	Never	Sometimes	Never	Never	Always	Offline
1235	29	Male	Married	College	Unemployed	Middle Class	Semi-urban	7	9	16	Yes	No	Yes	Yes	Yes	No	Yes	No	No	Agree	Agree	Agree	Agree	Agree	Agree	Agree	Agree	Agree	Never	Never	Sometimes	Sometimes	Sometimes	Never	Never	Sometimes	Never	Never	Always	Offline
1236	29	Male	Married	College	Unemployed	Middle Class	Semi-urban	7	9	16	Yes	No	Yes	Yes	Yes	No	Yes	No	No	Agree	Agree	Agree	Agree	Agree	Agree	Agree	Agree	Agree	Never	Never	Sometimes	Sometimes	Sometimes	Never	Never	Sometimes	Never	Never	Always	Offline
1237	29	Male	Married	College	Unemployed	Middle Class	Semi-urban	7	9	16	Yes	No	Yes	Yes	Yes	No	Yes	No	No	Agree	Agree	Agree	Agree	Agree	Agree	Agree	Agree	Agree	Never	Never	Sometimes	Sometimes	Sometimes	Never	Never	Sometimes	Never	Never	Always	Offline
1238	29	Male	Married	College	Unemployed	Middle Class	Semi-urban	7	9	16	Yes	No	Yes	Yes	Yes	No	Yes	No	No	Agree	Agree	Agree	Agree	Agree	Agree	Agree	Agree	Agree	Never	Never	Sometimes	Sometimes	Sometimes	Never	Never	Sometimes	Never	Never	Always	Offline
1239	29	Male	Married	College	Unemployed	Middle Class	Semi-urban	7	9	16	Yes	No	Yes	Yes	Yes	No	Yes	No	No	Agree	Agree	Agree	Agree	Agree	Agree	Agree	Agree	Agree	Never	Never	Sometimes	Sometimes	Sometimes	Never	Never	Sometimes	Never	Never	Always	Offline
1240	29	Male	Married	College	Unemployed	Middle Class	Semi-urban	7	9	16	Yes	No	Yes	Yes	Yes	No	Yes	No	No	Agree	Agree	Agree	Agree	Agree	Agree	Agree	Agree	Agree	Never	Never	Sometimes	Sometimes	Sometimes	Never	Never	Sometimes	Never	Never	Always	Offline
1241	29	Male	Married	College	Unemployed	Middle Class	Semi-urban	7	9	16	Yes	No	Yes	Yes	Yes	No	Yes	No	No	Agree	Agree	Agree	Agree	Agree	Agree	Agree	Agree	Agree	Never	Never	Sometimes	Sometimes	Sometimes	Never	Never	Sometimes	Never	Never	Always	Offline
1242	29	Male	Married	College	Unemployed	Middle Class	Semi-urban	7	9	16	Yes	No	Yes	Yes	Yes	No	Yes	No	No	Agree	Agree	Agree	Agree	Agree	Agree	Agree	Agree	Agree	Never	Never	Sometimes	Sometimes	Sometimes	Never	Never	Sometimes	Never	Never	Always	Offline
1243	29	Male	Married	College	Unemployed	Middle Class	Semi-urban	7	9	16	Yes	No	Yes	Yes	Yes	No	Yes	No	No	Agree	Agree	Agree	Agree	Agree	Agree	Agree	Agree	Agree	Never	Never	Sometimes	Sometimes	Sometimes	Never	Never	Sometimes	Never	Never	Always	Offline
1244	29	Male	Married	College	Unemployed	Middle Class	Semi-urban	7	9	16	Yes	No	Yes	Yes	Yes	No	Yes	No	No	Agree	Agree	Agree	Agree	Agree	Agree	Agree	Agree	Agree	Never	Never	Sometimes	Sometimes	Sometimes	Never	Never	Sometimes	Never	Never	Always	Offline
1245	29	Male	Married	College	Unemployed	Middle Class	Semi-urban	7	9	16	Yes	No	Yes	Yes	Yes	No	Yes	No	No	Agree	Agree	Agree	Agree	Agree	Agree	Agree	Agree	Agree	Never	Never	Sometimes	Sometimes	Sometimes	Never	Never	Sometimes	Never	Never	Always	Offline
1246	29	Male	Married	College	Unemployed	Middle Class	Semi-urban	7	9	16	Yes	No	Yes	Yes	Yes	No	Yes	No	No	Agree	Agree	Agree	Agree	Agree	Agree	Agree	Agree	Agree	Never	Never	Sometimes	Sometimes	Sometimes	Never	Never	Sometimes	Never	Never	Always	Offline
1247	29	Male	Married	College	Unemployed	Middle Class	Semi-urban	7	9	16	Yes	No	Yes	Yes	Yes	No	Yes	No	No	Agree	Agree	Agree	Agree	Agree	Agree	Agree	Agree	Agree	Never	Never	Sometimes	Sometimes	Sometimes	Never	Never	Sometimes	Never	Never	Always	Offline
1248	29	Male	Married	College	Unemployed	Middle Class	Semi-urban	7	9	16	Yes	No	Yes	Yes	Yes	No	Yes	No	No	Agree	Agree	Agree	Agree	Agree	Agree	Agree	Agree	Agree	Never	Never	Sometimes	Sometimes	Sometimes	Never	Never	Sometimes	Never	Never	Always	Offline
1249	29	Male	Married	College	Unemployed	Middle Class	Semi-urban	7	9	16	Yes	No	Yes	Yes	Yes	No	Yes	No	No	Agree	Agree	Agree	Agree	Agree	Agree	Agree	Agree	Agree	Never	Never	Sometimes	Sometimes	Sometimes	Never	Never	Sometimes	Never	Never	Always	Offline
1250	29	Male	Married	College	Unemployed	Middle Class	Semi-urban	7	9	16	Yes	No	Yes	Yes	Yes	No	Yes	No	No	Agree	Agree	Agree	Agree	Agree	Agree	Agree	Agree	Agree	Never	Never	Sometimes	Sometimes	Sometimes	Never	Never	Sometimes	Never	Never	Always	Offline
1251	29	Male	Married	College	Unemployed	Middle Class	Semi-urban	7	9	16	Yes	No	Yes	Yes	Yes	No	Yes	No	No	Agree	Agree	Agree	Agree	Agree	Agree	Agree	Agree	Agree	Never	Never	Sometimes	Sometimes	Sometimes	Never	Never	Sometimes	Never	Never	Always	Offline
1252	29	Male	Married	College	Unemployed	Middle Class	Semi-urban	7	9	16	Yes	No	Yes	Yes	Yes	No	Yes	No	No	Agree	Agree	Agree	Agree	Agree	Agree	Agree	Agree	Agree	Never	Never	Sometimes	Sometimes	Sometimes	Never	Never	Sometimes	Never	Never	Always	Offline
1253	29	Male	Married	College	Unemployed	Middle Class	Semi-urban	7	9	16	Yes	No	Yes	Yes	Yes	No	Yes	No	No	Agree	Agree	Agree	Agree	Agree	Agree	Agree	Agree	Agree	Never	Never	Sometimes	Sometimes	Sometimes	Never	Never	Sometimes	Never	Never	Always	Offline
1254	29	Male	Married	College	Unemployed	Middle Class	Semi-urban	7	9	16	Yes	No	Yes	Yes	Yes	No	Yes	No	No	Agree	Agree	Agree	Agree	Agree	Agree	Agree	Agree	Agree	Never	Never	Sometimes	Sometimes	Sometimes	Never	Never	Sometimes	Never	Never	Always	Offline
1255	32	Male	Married	College	Employee	Middle Class	Rural	7	9	18	Yes	Yes	Yes	Yes	Yes	Yes	No	No	Yes	Agree	Agree	Agree	Agree	Agree	Agree	Agree	Agree	Agree	Never	Never	Always	Always	Always	Always	Always	Always	Sometimes	Sometimes	Always	Offline
1256	32	Male	Married	College	Employee	Middle Class	Rural	7	9	18	Yes	Yes	Yes	Yes	Yes	Yes	No	No	Yes	Agree	Agree	Agree	Agree	Agree	Agree	Agree	Agree	Agree	Never	Never	Always	Always	Always	Always	Always	Always	Sometimes	Sometimes	Always	Offline
1257	32	Male	Married	College	Employee	Middle Class	Rural	7	9	18	Yes	Yes	Yes	Yes	Yes	Yes	No	No	Yes	Agree	Agree	Agree	Agree	Agree	Agree	Agree	Agree	Agree	Never	Never	Always	Always	Always	Always	Always	Always	Sometimes	Sometimes	Always	Offline
1258	32	Male	Married	College	Employee	Middle Class	Rural	7	9	18	Yes	Yes	Yes	Yes	Yes	Yes	No	No	Yes	Agree	Agree	Agree	Agree	Agree	Agree	Agree	Agree	Agree	Never	Never	Always	Always	Always	Always	Always	Always	Sometimes	Sometimes	Always	Offline
1259	32	Male	Married	College	Employee	Middle Class	Rural	7	9	18	Yes	Yes	Yes	Yes	Yes	Yes	No	No	Yes	Agree	Agree	Agree	Agree	Agree	Agree	Agree	Agree	Agree	Never	Never	Always	Always	Always	Always	Always	Always	Sometimes	Sometimes	Always	Offline
1260	32	Male	Married	College	Employee	Middle Class	Rural	7	9	18	Yes	Yes	Yes	Yes	Yes	Yes	No	No	Yes	Agree	Agree	Agree	Agree	Agree	Agree	Agree	Agree	Agree	Never	Never	Always	Always	Always	Always	Always	Always	Sometimes	Sometimes	Always	Offline
1261	32	Male	Married	College	Employee	Middle Class	Rural	7	9	18	Yes	Yes	Yes	Yes	Yes	Yes	No	No	Yes	Agree	Agree	Agree	Agree	Agree	Agree	Agree	Agree	Agree	Never	Never	Always	Always	Always	Always	Always	Always	Sometimes	Sometimes	Always	Offline
1262	32	Male	Married	College	Employee	Middle Class	Rural	7	9	18	Yes	Yes	Yes	Yes	Yes	Yes	No	No	Yes	Agree	Agree	Agree	Agree	Agree	Agree	Agree	Agree	Agree	Never	Never	Always	Always	Always	Always	Always	Always	Sometimes	Sometimes	Always	Offline
1263	32	Male	Married	College	Employee	Middle Class	Rural	7	9	18	Yes	Yes	Yes	Yes	Yes	Yes	No	No	Yes	Agree	Agree	Agree	Agree	Agree	Agree	Agree	Agree	Agree	Never	Never	Always	Always	Always	Always	Always	Always	Sometimes	Sometimes	Always	Offline
1264	32	Male	Married	College	Employee	Middle Class	Rural	7	9	18	Yes	Yes	Yes	Yes	Yes	Yes	No	No	Yes	Agree	Agree	Agree	Agree	Agree	Agree	Agree	Agree	Agree	Never	Never	Always	Always	Always	Always	Always	Always	Sometimes	Sometimes	Always	Offline
1265	32	Male	Married	College	Employee	Middle Class	Rural	7	9	18	Yes	Yes	Yes	Yes	Yes	Yes	No	No	Yes	Agree	Agree	Agree	Agree	Agree	Agree	Agree	Agree	Agree	Never	Never	Always	Always	Always	Always	Always	Always	Sometimes	Sometimes	Always	Offline
1266	32	Male	Married	College	Employee	Middle Class	Rural	7	9	18	Yes	Yes	Yes	Yes	Yes	Yes	No	No	Yes	Agree	Agree	Agree	Agree	Agree	Agree	Agree	Agree	Agree	Never	Never	Always	Always	Always	Always	Always	Always	Sometimes	Sometimes	Always	Offline
1267	32	Male	Married	College	Employee	Middle Class	Rural	7	9	18	Yes	Yes	Yes	Yes	Yes	Yes	No	No	Yes	Agree	Agree	Agree	Agree	Agree	Agree	Agree	Agree	Agree	Never	Never	Always	Always	Always	Always	Always	Always	Sometimes	Sometimes	Always	Offline
1268	32	Male	Married	College	Employee	Middle Class	Rural	7	9	18	Yes	Yes	Yes	Yes	Yes	Yes	No	No	Yes	Agree	Agree	Agree	Agree	Agree	Agree	Agree	Agree	Agree	Never	Never	Always	Always	Always	Always	Always	Always	Sometimes	Sometimes	Always	Offline
1269	32	Male	Married	College	Employee	Middle Class	Rural	7	9	18	Yes	Yes	Yes	Yes	Yes	Yes	No	No	Yes	Agree	Agree	Agree	Agree	Agree	Agree	Agree	Agree	Agree	Never	Never	Always	Always	Always	Always	Always	Always	Sometimes	Sometimes	Always	Offline
1270	32	Male	Married	College	Employee	Middle Class	Rural	7	9	18	Yes	Yes	Yes	Yes	Yes	Yes	No	No	Yes	Agree	Agree	Agree	Agree	Agree	Agree	Agree	Agree	Agree	Never	Never	Always	Always	Always	Always	Always	Always	Sometimes	Sometimes	Always	Offline
1271	32	Male	Married	College	Employee	Middle Class	Rural	7	9	18	Yes	Yes	Yes	Yes	Yes	Yes	No	No	Yes	Agree	Agree	Agree	Agree	Agree	Agree	Agree	Agree	Agree	Never	Never	Always	Always	Always	Always	Always	Always	Sometimes	Sometimes	Always	Offline
1272	32	Male	Married	College	Employee	Middle Class	Rural	7	9	18	Yes	Yes	Yes	Yes	Yes	Yes	No	No	Yes	Agree	Agree	Agree	Agree	Agree	Agree	Agree	Agree	Agree	Never	Never	Always	Always	Always	Always	Always	Always	Sometimes	Sometimes	Always	Offline
1273	32	Male	Married	College	Employee	Middle Class	Rural	7	9	18	Yes	Yes	Yes	Yes	Yes	Yes	No	No	Yes	Agree	Agree	Agree	Agree	Agree	Agree	Agree	Agree	Agree	Never	Never	Always	Always	Always	Always	Always	Always	Sometimes	Sometimes	Always	Offline
1274	32	Male	Married	College	Employee	Middle Class	Rural	7	9	18	Yes	Yes	Yes	Yes	Yes	Yes	No	No	Yes	Agree	Agree	Agree	Agree	Agree	Agree	Agree	Agree	Agree	Never	Never	Always	Always	Always	Always	Always	Always	Sometimes	Sometimes	Always	Offline
1275	32	Male	Married	College	Employee	Middle Class	Rural	7	9	18	Yes	Yes	Yes	Yes	Yes	Yes	No	No	Yes	Agree	Agree	Agree	Agree	Agree	Agree	Agree	Agree	Agree	Never	Never	Always	Always	Always	Always	Always	Always	Sometimes	Sometimes	Always	Offline
1276	32	Male	Married	College	Employee	Middle Class	Rural	7	9	18	Yes	Yes	Yes	Yes	Yes	Yes	No	No	Yes	Agree	Agree	Agree	Agree	Agree	Agree	Agree	Agree	Agree	Never	Never	Always	Always	Always	Always	Always	Always	Sometimes	Sometimes	Always	Offline
1277	32	Male	Married	College	Employee	Middle Class	Rural	7	9	18	Yes	Yes	Yes	Yes	Yes	Yes	No	No	Yes	Agree	Agree	Agree	Agree	Agree	Agree	Agree	Agree	Agree	Never	Never	Always	Always	Always	Always	Always	Always	Sometimes	Sometimes	Always	Offline
1278	32	Male	Married	College	Employee	Middle Class	Rural	7	9	18	Yes	Yes	Yes	Yes	Yes	Yes	No	No	Yes	Agree	Agree	Agree	Agree	Agree	Agree	Agree	Agree	Agree	Never	Never	Always	Always	Always	Always	Always	Always	Sometimes	Sometimes	Always	Offline
1279	32	Male	Married	College	Employee	Middle Class	Rural	7	9	18	Yes	Yes	Yes	Yes	Yes	Yes	No	No	Yes	Agree	Agree	Agree	Agree	Agree	Agree	Agree	Agree	Agree	Never	Never	Always	Always	Always	Always	Always	Always	Sometimes	Sometimes	Always	Offline
1280	32	Male	Married	College	Employee	Middle Class	Rural	7	9	18	Yes	Yes	Yes	Yes	Yes	Yes	No	No	Yes	Agree	Agree	Agree	Agree	Agree	Agree	Agree	Agree	Agree	Never	Never	Always	Always	Always	Always	Always	Always	Sometimes	Sometimes	Always	Offline
1281	32	Male	Married	College	Employee	Middle Class	Rural	7	9	18	Yes	Yes	Yes	Yes	Yes	Yes	No	No	Yes	Agree	Agree	Agree	Agree	Agree	Agree	Agree	Agree	Agree	Never	Never	Always	Always	Always	Always	Always	Always	Sometimes	Sometimes	Always	Offline
1282	32	Male	Married	College	Employee	Middle Class	Rural	7	9	18	Yes	Yes	Yes	Yes	Yes	Yes	No	No	Yes	Agree	Agree	Agree	Agree	Agree	Agree	Agree	Agree	Agree	Never	Never	Always	Always	Always	Always	Always	Always	Sometimes	Sometimes	Always	Offline
1283	32	Male	Married	College	Employee	Middle Class	Rural	7	9	18	Yes	Yes	Yes	Yes	Yes	Yes	No	No	Yes	Agree	Agree	Agree	Agree	Agree	Agree	Agree	Agree	Agree	Never	Never	Always	Always	Always	Always	Always	Always	Sometimes	Sometimes	Always	Offline
1284	32	Male	Married	College	Employee	Middle Class	Rural	7	9	18	Yes	Yes	Yes	Yes	Yes	Yes	No	No	Yes	Agree	Agree	Agree	Agree	Agree	Agree	Agree	Agree	Agree	Never	Never	Always	Always	Always	Always	Always	Always	Sometimes	Sometimes	Always	Offline
1285	32	Male	Married	College	Employee	Middle Class	Rural	7	9	18	Yes	Yes	Yes	Yes	Yes	Yes	No	No	Yes	Agree	Agree	Agree	Agree	Agree	Agree	Agree	Agree	Agree	Never	Never	Always	Always	Always	Always	Always	Always	Sometimes	Sometimes	Always	Offline
1286	32	Male	Married	College	Employee	Middle Class	Rural	7	9	18	Yes	Yes	Yes	Yes	Yes	Yes	No	No	Yes	Agree	Agree	Agree	Agree	Agree	Agree	Agree	Agree	Agree	Never	Never	Always	Always	Always	Always	Always	Always	Sometimes	Sometimes	Always	Offline
1287	32	Male	Married	College	Employee	Middle Class	Rural	7	9	18	Yes	Yes	Yes	Yes	Yes	Yes	No	No	Yes	Agree	Agree	Agree	Agree	Agree	Agree	Agree	Agree	Agree	Never	Never	Always	Always	Always	Always	Always	Always	Sometimes	Sometimes	Always	Offline
1288	32	Male	Married	College	Employee	Middle Class	Rural	7	9	18	Yes	Yes	Yes	Yes	Yes	Yes	No	No	Yes	Agree	Agree	Agree	Agree	Agree	Agree	Agree	Agree	Agree	Never	Never	Always	Always	Always	Always	Always	Always	Sometimes	Sometimes	Always	Offline
1289	32	Male	Married	College	Employee	Middle Class	Rural	7	9	18	Yes	Yes	Yes	Yes	Yes	Yes	No	No	Yes	Agree	Agree	Agree	Agree	Agree	Agree	Agree	Agree	Agree	Never	Never	Always	Always	Always	Always	Always	Always	Sometimes	Sometimes	Always	Offline
1290	32	Male	Married	College	Employee	Middle Class	Rural	7	9	18	Yes	Yes	Yes	Yes	Yes	Yes	No	No	Yes	Agree	Agree	Agree	Agree	Agree	Agree	Agree	Agree	Agree	Never	Never	Always	Always	Always	Always	Always	Always	Sometimes	Sometimes	Always	Offline
1291	32	Male	Married	College	Employee	Middle Class	Rural	7	9	18	Yes	Yes	Yes	Yes	Yes	Yes	No	No	Yes	Agree	Agree	Agree	Agree	Agree	Agree	Agree	Agree	Agree	Never	Never	Always	Always	Always	Always	Always	Always	Sometimes	Sometimes	Always	Offline
1292	36	Male	Married	School or below	Employee	Middle Class	Urban	5	9	15	No	Yes	No	Yes	Yes	Yes	Yes	No	No	Agree	Agree	Agree	Agree	Agree	Agree	Agree	Agree	Agree	Never	Never	Sometimes	Sometimes	Never	Never	Never	Sometimes	Never	Never	Always	Offline
1293	36	Male	Married	School or below	Employee	Middle Class	Urban	5	9	15	No	Yes	No	Yes	Yes	Yes	Yes	No	No	Agree	Agree	Agree	Agree	Agree	Agree	Agree	Agree	Agree	Never	Never	Sometimes	Sometimes	Never	Never	Never	Sometimes	Never	Never	Always	Offline
1294	36	Male	Married	School or below	Employee	Middle Class	Urban	5	9	15	No	Yes	No	Yes	Yes	Yes	Yes	No	No	Agree	Agree	Agree	Agree	Agree	Agree	Agree	Agree	Agree	Never	Never	Sometimes	Sometimes	Never	Never	Never	Sometimes	Never	Never	Always	Offline
1295	36	Male	Married	School or below	Employee	Middle Class	Urban	5	9	15	No	Yes	No	Yes	Yes	Yes	Yes	No	No	Agree	Agree	Agree	Agree	Agree	Agree	Agree	Agree	Agree	Never	Never	Sometimes	Sometimes	Never	Never	Never	Sometimes	Never	Never	Always	Offline
1296	36	Male	Married	School or below	Employee	Middle Class	Urban	5	9	15	No	Yes	No	Yes	Yes	Yes	Yes	No	No	Agree	Agree	Agree	Agree	Agree	Agree	Agree	Agree	Agree	Never	Never	Sometimes	Sometimes	Never	Never	Never	Sometimes	Never	Never	Always	Offline
1297	36	Male	Married	School or below	Employee	Middle Class	Urban	5	9	15	No	Yes	No	Yes	Yes	Yes	Yes	No	No	Agree	Agree	Agree	Agree	Agree	Agree	Agree	Agree	Agree	Never	Never	Sometimes	Sometimes	Never	Never	Never	Sometimes	Never	Never	Always	Offline
1298	18	Male	Unmarried	School or below	Student	Middle Class	Semi-urban	5	8	12	Yes	Yes	Yes	Yes	Yes	Yes	Yes	Yes	Yes	Agree	Disagree	Agree	Agree	Agree	Agree	Agree	Agree	Agree	Always	Always	Always	Always	Always	Always	Always	Always	Always	Always	Always	Offline
1299	18	Male	Unmarried	School or below	Student	Middle Class	Semi-urban	5	8	12	Yes	Yes	Yes	Yes	Yes	Yes	Yes	Yes	Yes	Agree	Disagree	Agree	Agree	Agree	Agree	Agree	Agree	Agree	Always	Always	Always	Always	Always	Always	Always	Always	Always	Always	Always	Offline
1300	18	Male	Unmarried	School or below	Student	Middle Class	Semi-urban	5	8	12	Yes	Yes	Yes	Yes	Yes	Yes	Yes	Yes	Yes	Agree	Disagree	Agree	Agree	Agree	Agree	Agree	Agree	Agree	Always	Always	Always	Always	Always	Always	Always	Always	Always	Always	Always	Offline
1301	18	Male	Unmarried	School or below	Student	Middle Class	Semi-urban	5	8	12	Yes	Yes	Yes	Yes	Yes	Yes	Yes	Yes	Yes	Agree	Disagree	Agree	Agree	Agree	Agree	Agree	Agree	Agree	Always	Always	Always	Always	Always	Always	Always	Always	Always	Always	Always	Offline
1302	18	Male	Unmarried	School or below	Student	Middle Class	Semi-urban	5	8	12	Yes	Yes	Yes	Yes	Yes	Yes	Yes	Yes	Yes	Agree	Disagree	Agree	Agree	Agree	Agree	Agree	Agree	Agree	Always	Always	Always	Always	Always	Always	Always	Always	Always	Always	Always	Offline
1303	18	Male	Unmarried	School or below	Student	Middle Class	Semi-urban	5	8	12	Yes	Yes	Yes	Yes	Yes	Yes	Yes	Yes	Yes	Agree	Disagree	Agree	Agree	Agree	Agree	Agree	Agree	Agree	Always	Always	Always	Always	Always	Always	Always	Always	Always	Always	Always	Offline
1304	19	Female	Married	College	Student	Middle Class	Rural	6	8	14	Yes	Yes	No	Yes	Yes	Yes	Yes	No	No	Agree	Disagree	Agree	Agree	Agree	Agree	Agree	Agree	Agree	Sometimes	Never	Sometimes	Sometimes	Never	Never	Never	Sometimes	Never	Never	Always	Online
1305	19	Female	Married	College	Student	Middle Class	Rural	6	8	14	Yes	Yes	No	Yes	Yes	Yes	Yes	No	No	Agree	Disagree	Agree	Agree	Agree	Agree	Agree	Agree	Agree	Sometimes	Never	Sometimes	Sometimes	Never	Never	Never	Sometimes	Never	Never	Always	Online
1306	19	Female	Married	College	Student	Middle Class	Rural	6	8	14	Yes	Yes	No	Yes	Yes	Yes	Yes	No	No	Agree	Disagree	Agree	Agree	Agree	Agree	Agree	Agree	Agree	Sometimes	Never	Sometimes	Sometimes	Never	Never	Never	Sometimes	Never	Never	Always	Online
1307	19	Female	Married	College	Student	Middle Class	Rural	6	8	14	Yes	Yes	No	Yes	Yes	Yes	Yes	No	No	Agree	Disagree	Agree	Agree	Agree	Agree	Agree	Agree	Agree	Sometimes	Never	Sometimes	Sometimes	Never	Never	Never	Sometimes	Never	Never	Always	Online
1308	19	Female	Married	College	Student	Middle Class	Rural	6	8	14	Yes	Yes	No	Yes	Yes	Yes	Yes	No	No	Agree	Disagree	Agree	Agree	Agree	Agree	Agree	Agree	Agree	Sometimes	Never	Sometimes	Sometimes	Never	Never	Never	Sometimes	Never	Never	Always	Online
1309	19	Female	Married	College	Student	Middle Class	Rural	6	8	14	Yes	Yes	No	Yes	Yes	Yes	Yes	No	No	Agree	Disagree	Agree	Agree	Agree	Agree	Agree	Agree	Agree	Sometimes	Never	Sometimes	Sometimes	Never	Never	Never	Sometimes	Never	Never	Always	Online
1310	21	Male	Unmarried	Bachelor	Student	Lower-middle class	Urban	7	9	11	Yes	Yes	Yes	Yes	Yes	Yes	No	No	Yes	Agree	Agree	Agree	Agree	Agree	Agree	Agree	Agree	Agree	Sometimes	Never	Sometimes	Sometimes	Never	Always	Sometimes	Always	Always	Never	Sometimes	Online
1311	21	Male	Unmarried	Bachelor	Student	Lower-middle class	Urban	7	9	11	Yes	Yes	Yes	Yes	Yes	Yes	No	No	Yes	Agree	Agree	Agree	Agree	Agree	Agree	Agree	Agree	Agree	Sometimes	Never	Sometimes	Sometimes	Never	Always	Sometimes	Always	Always	Never	Sometimes	Online
1312	21	Male	Unmarried	Bachelor	Student	Lower-middle class	Urban	7	9	11	Yes	Yes	Yes	Yes	Yes	Yes	No	No	Yes	Agree	Agree	Agree	Agree	Agree	Agree	Agree	Agree	Agree	Sometimes	Never	Sometimes	Sometimes	Never	Always	Sometimes	Always	Always	Never	Sometimes	Online
1313	21	Male	Unmarried	Bachelor	Student	Lower-middle class	Urban	7	9	11	Yes	Yes	Yes	Yes	Yes	Yes	No	No	Yes	Agree	Agree	Agree	Agree	Agree	Agree	Agree	Agree	Agree	Sometimes	Never	Sometimes	Sometimes	Never	Always	Sometimes	Always	Always	Never	Sometimes	Online
1314	21	Male	Unmarried	Bachelor	Student	Lower-middle class	Urban	7	9	11	Yes	Yes	Yes	Yes	Yes	Yes	No	No	Yes	Agree	Agree	Agree	Agree	Agree	Agree	Agree	Agree	Agree	Sometimes	Never	Sometimes	Sometimes	Never	Always	Sometimes	Always	Always	Never	Sometimes	Online
1315	21	Male	Unmarried	Bachelor	Student	Lower-middle class	Urban	7	9	11	Yes	Yes	Yes	Yes	Yes	Yes	No	No	Yes	Agree	Agree	Agree	Agree	Agree	Agree	Agree	Agree	Agree	Sometimes	Never	Sometimes	Sometimes	Never	Always	Sometimes	Always	Always	Never	Sometimes	Online
1316	23	Male	Unmarried	College	Student	Higher-middle Class	Rural	6	5	15	Yes	Yes	Yes	Yes	Yes	No	No	No	Yes	Agree	Agree	Disagree	Disagree	Agree	Disagree	Agree	Agree	Disagree	Sometimes	Sometimes	Sometimes	Sometimes	Always	Sometimes	Sometimes	Always	Sometimes	Never	Always	Online
1317	23	Male	Unmarried	College	Student	Higher-middle Class	Rural	6	5	15	Yes	Yes	Yes	Yes	Yes	No	No	No	Yes	Agree	Agree	Disagree	Disagree	Agree	Disagree	Agree	Agree	Disagree	Sometimes	Sometimes	Sometimes	Sometimes	Always	Sometimes	Sometimes	Always	Sometimes	Never	Always	Online
1318	23	Male	Unmarried	College	Student	Higher-middle Class	Rural	6	5	15	Yes	Yes	Yes	Yes	Yes	No	No	No	Yes	Agree	Agree	Disagree	Disagree	Agree	Disagree	Agree	Agree	Disagree	Sometimes	Sometimes	Sometimes	Sometimes	Always	Sometimes	Sometimes	Always	Sometimes	Never	Always	Online
1319	23	Male	Unmarried	College	Student	Higher-middle Class	Rural	6	5	15	Yes	Yes	Yes	Yes	Yes	No	No	No	Yes	Agree	Agree	Disagree	Disagree	Agree	Disagree	Agree	Agree	Disagree	Sometimes	Sometimes	Sometimes	Sometimes	Always	Sometimes	Sometimes	Always	Sometimes	Never	Always	Online
1320	23	Male	Unmarried	College	Student	Higher-middle Class	Rural	6	5	15	Yes	Yes	Yes	Yes	Yes	No	No	No	Yes	Agree	Agree	Disagree	Disagree	Agree	Disagree	Agree	Agree	Disagree	Sometimes	Sometimes	Sometimes	Sometimes	Always	Sometimes	Sometimes	Always	Sometimes	Never	Always	Online
1321	23	Male	Unmarried	College	Student	Higher-middle Class	Rural	6	5	15	Yes	Yes	Yes	Yes	Yes	No	No	No	Yes	Agree	Agree	Disagree	Disagree	Agree	Disagree	Agree	Agree	Disagree	Sometimes	Sometimes	Sometimes	Sometimes	Always	Sometimes	Sometimes	Always	Sometimes	Never	Always	Online
1322	24	Male	Unmarried	Bachelor	Student	Higher-middle Class	Urban	7	5	10	Yes	No	Yes	Yes	Yes	No	No	No	Yes	Agree	Agree	Disagree	Disagree	Agree	Disagree	Agree	Agree	Disagree	Always	Never	Always	Never	Never	Always	Never	Sometimes	Sometimes	Never	Always	Online
1323	24	Male	Unmarried	Bachelor	Student	Higher-middle Class	Urban	7	5	10	Yes	No	Yes	Yes	Yes	No	No	No	Yes	Agree	Agree	Disagree	Disagree	Agree	Disagree	Agree	Agree	Disagree	Always	Never	Always	Never	Never	Always	Never	Sometimes	Sometimes	Never	Always	Online
1324	24	Male	Unmarried	Bachelor	Student	Higher-middle Class	Urban	7	5	10	Yes	No	Yes	Yes	Yes	No	No	No	Yes	Agree	Agree	Disagree	Disagree	Agree	Disagree	Agree	Agree	Disagree	Always	Never	Always	Never	Never	Always	Never	Sometimes	Sometimes	Never	Always	Online
1325	24	Male	Unmarried	Bachelor	Student	Higher-middle Class	Urban	7	5	10	Yes	No	Yes	Yes	Yes	No	No	No	Yes	Agree	Agree	Disagree	Disagree	Agree	Disagree	Agree	Agree	Disagree	Always	Never	Always	Never	Never	Always	Never	Sometimes	Sometimes	Never	Always	Online
1326	24	Male	Unmarried	Bachelor	Student	Higher-middle Class	Urban	7	5	10	Yes	No	Yes	Yes	Yes	No	No	No	Yes	Agree	Agree	Disagree	Disagree	Agree	Disagree	Agree	Agree	Disagree	Always	Never	Always	Never	Never	Always	Never	Sometimes	Sometimes	Never	Always	Online
1327	24	Male	Unmarried	Bachelor	Student	Higher-middle Class	Urban	7	5	10	Yes	No	Yes	Yes	Yes	No	No	No	Yes	Agree	Agree	Disagree	Disagree	Agree	Disagree	Agree	Agree	Disagree	Always	Never	Always	Never	Never	Always	Never	Sometimes	Sometimes	Never	Always	Online
1328	24	Female	Unmarried	Bachelor	Student	Middle Class	Urban	6	7	10	Yes	Yes	No	Yes	Yes	Yes	No	No	Yes	Disagree	Disagree	Agree	Agree	Agree	Agree	Agree	Agree	Agree	Sometimes	Sometimes	Sometimes	Never	Never	Sometimes	Never	Sometimes	Never	Never	Sometimes	Online
1329	24	Female	Unmarried	Bachelor	Student	Middle Class	Urban	6	7	10	Yes	Yes	No	Yes	Yes	Yes	No	No	Yes	Disagree	Disagree	Agree	Agree	Agree	Agree	Agree	Agree	Agree	Sometimes	Sometimes	Sometimes	Never	Never	Sometimes	Never	Sometimes	Never	Never	Sometimes	Online
1330	24	Female	Unmarried	Bachelor	Student	Middle Class	Urban	6	7	10	Yes	Yes	No	Yes	Yes	Yes	No	No	Yes	Disagree	Disagree	Agree	Agree	Agree	Agree	Agree	Agree	Agree	Sometimes	Sometimes	Sometimes	Never	Never	Sometimes	Never	Sometimes	Never	Never	Sometimes	Online
1331	24	Female	Unmarried	Bachelor	Student	Middle Class	Urban	6	7	10	Yes	Yes	No	Yes	Yes	Yes	No	No	Yes	Disagree	Disagree	Agree	Agree	Agree	Agree	Agree	Agree	Agree	Sometimes	Sometimes	Sometimes	Never	Never	Sometimes	Never	Sometimes	Never	Never	Sometimes	Online
1332	24	Female	Unmarried	Bachelor	Student	Middle Class	Urban	6	7	10	Yes	Yes	No	Yes	Yes	Yes	No	No	Yes	Disagree	Disagree	Agree	Agree	Agree	Agree	Agree	Agree	Agree	Sometimes	Sometimes	Sometimes	Never	Never	Sometimes	Never	Sometimes	Never	Never	Sometimes	Online
1333	24	Female	Unmarried	Bachelor	Student	Middle Class	Urban	6	7	10	Yes	Yes	No	Yes	Yes	Yes	No	No	Yes	Disagree	Disagree	Agree	Agree	Agree	Agree	Agree	Agree	Agree	Sometimes	Sometimes	Sometimes	Never	Never	Sometimes	Never	Sometimes	Never	Never	Sometimes	Online
1334	24	Female	Unmarried	Bachelor	Student	Middle Class	Urban	6	7	10	Yes	Yes	No	Yes	Yes	Yes	No	No	Yes	Disagree	Disagree	Agree	Agree	Agree	Agree	Agree	Agree	Agree	Sometimes	Sometimes	Sometimes	Never	Never	Sometimes	Never	Sometimes	Never	Never	Sometimes	Online
1335	24	Female	Unmarried	Bachelor	Student	Middle Class	Urban	6	7	10	Yes	Yes	No	Yes	Yes	Yes	No	No	Yes	Disagree	Disagree	Agree	Agree	Agree	Agree	Agree	Agree	Agree	Sometimes	Sometimes	Sometimes	Never	Never	Sometimes	Never	Sometimes	Never	Never	Sometimes	Online
1336	24	Female	Unmarried	Bachelor	Student	Middle Class	Urban	6	7	10	Yes	Yes	No	Yes	Yes	Yes	No	No	Yes	Disagree	Disagree	Agree	Agree	Agree	Agree	Agree	Agree	Agree	Sometimes	Sometimes	Sometimes	Never	Never	Sometimes	Never	Sometimes	Never	Never	Sometimes	Online
1337	24	Female	Unmarried	Bachelor	Student	Middle Class	Urban	6	7	10	Yes	Yes	No	Yes	Yes	Yes	No	No	Yes	Disagree	Disagree	Agree	Agree	Agree	Agree	Agree	Agree	Agree	Sometimes	Sometimes	Sometimes	Never	Never	Sometimes	Never	Sometimes	Never	Never	Sometimes	Online
1338	24	Female	Unmarried	Bachelor	Student	Middle Class	Urban	6	7	10	Yes	Yes	No	Yes	Yes	Yes	No	No	Yes	Disagree	Disagree	Agree	Agree	Agree	Agree	Agree	Agree	Agree	Sometimes	Sometimes	Sometimes	Never	Never	Sometimes	Never	Sometimes	Never	Never	Sometimes	Online
1339	24	Female	Unmarried	Bachelor	Student	Middle Class	Urban	6	7	10	Yes	Yes	No	Yes	Yes	Yes	No	No	Yes	Disagree	Disagree	Agree	Agree	Agree	Agree	Agree	Agree	Agree	Sometimes	Sometimes	Sometimes	Never	Never	Sometimes	Never	Sometimes	Never	Never	Sometimes	Online
1340	24	Female	Unmarried	Bachelor	Student	Middle Class	Urban	6	7	10	Yes	Yes	No	Yes	Yes	Yes	No	No	Yes	Disagree	Disagree	Agree	Agree	Agree	Agree	Agree	Agree	Agree	Sometimes	Sometimes	Sometimes	Never	Never	Sometimes	Never	Sometimes	Never	Never	Sometimes	Online
1341	24	Female	Unmarried	Bachelor	Student	Middle Class	Urban	6	7	10	Yes	Yes	No	Yes	Yes	Yes	No	No	Yes	Disagree	Disagree	Agree	Agree	Agree	Agree	Agree	Agree	Agree	Sometimes	Sometimes	Sometimes	Never	Never	Sometimes	Never	Sometimes	Never	Never	Sometimes	Online
1342	24	Female	Unmarried	Bachelor	Student	Middle Class	Urban	6	7	10	Yes	Yes	No	Yes	Yes	Yes	No	No	Yes	Disagree	Disagree	Agree	Agree	Agree	Agree	Agree	Agree	Agree	Sometimes	Sometimes	Sometimes	Never	Never	Sometimes	Never	Sometimes	Never	Never	Sometimes	Online
1343	24	Female	Unmarried	Bachelor	Student	Middle Class	Urban	6	7	10	Yes	Yes	No	Yes	Yes	Yes	No	No	Yes	Disagree	Disagree	Agree	Agree	Agree	Agree	Agree	Agree	Agree	Sometimes	Sometimes	Sometimes	Never	Never	Sometimes	Never	Sometimes	Never	Never	Sometimes	Online
1344	24	Female	Unmarried	Bachelor	Student	Middle Class	Urban	6	7	10	Yes	Yes	No	Yes	Yes	Yes	No	No	Yes	Disagree	Disagree	Agree	Agree	Agree	Agree	Agree	Agree	Agree	Sometimes	Sometimes	Sometimes	Never	Never	Sometimes	Never	Sometimes	Never	Never	Sometimes	Online
1345	24	Female	Unmarried	Bachelor	Student	Middle Class	Urban	6	7	10	Yes	Yes	No	Yes	Yes	Yes	No	No	Yes	Disagree	Disagree	Agree	Agree	Agree	Agree	Agree	Agree	Agree	Sometimes	Sometimes	Sometimes	Never	Never	Sometimes	Never	Sometimes	Never	Never	Sometimes	Online
1346	24	Female	Unmarried	Bachelor	Student	Middle Class	Urban	6	7	10	Yes	Yes	No	Yes	Yes	Yes	No	No	Yes	Disagree	Disagree	Agree	Agree	Agree	Agree	Agree	Agree	Agree	Sometimes	Sometimes	Sometimes	Never	Never	Sometimes	Never	Sometimes	Never	Never	Sometimes	Online
1347	24	Female	Unmarried	Bachelor	Student	Middle Class	Urban	6	7	10	Yes	Yes	No	Yes	Yes	Yes	No	No	Yes	Disagree	Disagree	Agree	Agree	Agree	Agree	Agree	Agree	Agree	Sometimes	Sometimes	Sometimes	Never	Never	Sometimes	Never	Sometimes	Never	Never	Sometimes	Online
1348	24	Female	Unmarried	Bachelor	Student	Middle Class	Urban	6	7	10	Yes	Yes	No	Yes	Yes	Yes	No	No	Yes	Disagree	Disagree	Agree	Agree	Agree	Agree	Agree	Agree	Agree	Sometimes	Sometimes	Sometimes	Never	Never	Sometimes	Never	Sometimes	Never	Never	Sometimes	Online
1349	24	Female	Unmarried	Bachelor	Student	Middle Class	Urban	6	7	10	Yes	Yes	No	Yes	Yes	Yes	No	No	Yes	Disagree	Disagree	Agree	Agree	Agree	Agree	Agree	Agree	Agree	Sometimes	Sometimes	Sometimes	Never	Never	Sometimes	Never	Sometimes	Never	Never	Sometimes	Online
1350	24	Female	Unmarried	Bachelor	Student	Middle Class	Urban	6	7	10	Yes	Yes	No	Yes	Yes	Yes	No	No	Yes	Disagree	Disagree	Agree	Agree	Agree	Agree	Agree	Agree	Agree	Sometimes	Sometimes	Sometimes	Never	Never	Sometimes	Never	Sometimes	Never	Never	Sometimes	Online
1351	24	Female	Unmarried	Bachelor	Student	Middle Class	Urban	6	7	10	Yes	Yes	No	Yes	Yes	Yes	No	No	Yes	Disagree	Disagree	Agree	Agree	Agree	Agree	Agree	Agree	Agree	Sometimes	Sometimes	Sometimes	Never	Never	Sometimes	Never	Sometimes	Never	Never	Sometimes	Online
1352	24	Female	Unmarried	Bachelor	Student	Middle Class	Urban	6	7	10	Yes	Yes	No	Yes	Yes	Yes	No	No	Yes	Disagree	Disagree	Agree	Agree	Agree	Agree	Agree	Agree	Agree	Sometimes	Sometimes	Sometimes	Never	Never	Sometimes	Never	Sometimes	Never	Never	Sometimes	Online
1353	24	Female	Unmarried	Bachelor	Student	Middle Class	Urban	6	7	10	Yes	Yes	No	Yes	Yes	Yes	No	No	Yes	Disagree	Disagree	Agree	Agree	Agree	Agree	Agree	Agree	Agree	Sometimes	Sometimes	Sometimes	Never	Never	Sometimes	Never	Sometimes	Never	Never	Sometimes	Online
1354	24	Female	Unmarried	Bachelor	Student	Middle Class	Urban	6	7	10	Yes	Yes	No	Yes	Yes	Yes	No	No	Yes	Disagree	Disagree	Agree	Agree	Agree	Agree	Agree	Agree	Agree	Sometimes	Sometimes	Sometimes	Never	Never	Sometimes	Never	Sometimes	Never	Never	Sometimes	Online
1355	24	Female	Unmarried	Bachelor	Student	Middle Class	Urban	6	7	10	Yes	Yes	No	Yes	Yes	Yes	No	No	Yes	Disagree	Disagree	Agree	Agree	Agree	Agree	Agree	Agree	Agree	Sometimes	Sometimes	Sometimes	Never	Never	Sometimes	Never	Sometimes	Never	Never	Sometimes	Online
1356	24	Female	Unmarried	Bachelor	Student	Middle Class	Urban	6	7	10	Yes	Yes	No	Yes	Yes	Yes	No	No	Yes	Disagree	Disagree	Agree	Agree	Agree	Agree	Agree	Agree	Agree	Sometimes	Sometimes	Sometimes	Never	Never	Sometimes	Never	Sometimes	Never	Never	Sometimes	Online
1357	24	Female	Unmarried	Bachelor	Student	Middle Class	Urban	6	7	10	Yes	Yes	No	Yes	Yes	Yes	No	No	Yes	Disagree	Disagree	Agree	Agree	Agree	Agree	Agree	Agree	Agree	Sometimes	Sometimes	Sometimes	Never	Never	Sometimes	Never	Sometimes	Never	Never	Sometimes	Online
1358	27	Male	Married	College	Businessman	Middle Class	Rural	4	9	16	No	Yes	Yes	Yes	Yes	Yes	Yes	Yes	Yes	Agree	Agree	Agree	Agree	Agree	Agree	Agree	Agree	Agree	Never	Sometimes	Always	Sometimes	Sometimes	Sometimes	Sometimes	Sometimes	Never	Never	Always	Online
1359	27	Male	Married	College	Businessman	Middle Class	Rural	4	9	16	No	Yes	Yes	Yes	Yes	Yes	Yes	Yes	Yes	Agree	Agree	Agree	Agree	Agree	Agree	Agree	Agree	Agree	Never	Sometimes	Always	Sometimes	Sometimes	Sometimes	Sometimes	Sometimes	Never	Never	Always	Online
1360	27	Male	Married	College	Businessman	Middle Class	Rural	4	9	16	No	Yes	Yes	Yes	Yes	Yes	Yes	Yes	Yes	Agree	Agree	Agree	Agree	Agree	Agree	Agree	Agree	Agree	Never	Sometimes	Always	Sometimes	Sometimes	Sometimes	Sometimes	Sometimes	Never	Never	Always	Online
1361	27	Male	Married	College	Businessman	Middle Class	Rural	4	9	16	No	Yes	Yes	Yes	Yes	Yes	Yes	Yes	Yes	Agree	Agree	Agree	Agree	Agree	Agree	Agree	Agree	Agree	Never	Sometimes	Always	Sometimes	Sometimes	Sometimes	Sometimes	Sometimes	Never	Never	Always	Online
1362	27	Male	Married	College	Businessman	Middle Class	Rural	4	9	16	No	Yes	Yes	Yes	Yes	Yes	Yes	Yes	Yes	Agree	Agree	Agree	Agree	Agree	Agree	Agree	Agree	Agree	Never	Sometimes	Always	Sometimes	Sometimes	Sometimes	Sometimes	Sometimes	Never	Never	Always	Online
1363	27	Male	Married	College	Businessman	Middle Class	Rural	4	9	16	No	Yes	Yes	Yes	Yes	Yes	Yes	Yes	Yes	Agree	Agree	Agree	Agree	Agree	Agree	Agree	Agree	Agree	Never	Sometimes	Always	Sometimes	Sometimes	Sometimes	Sometimes	Sometimes	Never	Never	Always	Online
1364	28	Male	Unmarried	College	Unemployed	Lower-middle class	Semi-urban	4	8	11	Yes	Yes	No	No	No	No	No	No	No	Disagree	Agree	Agree	Agree	Agree	Agree	Agree	Agree	Agree	Sometimes	Sometimes	Sometimes	Sometimes	Sometimes	Sometimes	Sometimes	Always	Always	Always	Always	Online
1365	28	Male	Unmarried	College	Unemployed	Lower-middle class	Semi-urban	4	8	11	Yes	Yes	No	No	No	No	No	No	No	Disagree	Agree	Agree	Agree	Agree	Agree	Agree	Agree	Agree	Sometimes	Sometimes	Sometimes	Sometimes	Sometimes	Sometimes	Sometimes	Always	Always	Always	Always	Online
1366	28	Male	Unmarried	College	Unemployed	Lower-middle class	Semi-urban	4	8	11	Yes	Yes	No	No	No	No	No	No	No	Disagree	Agree	Agree	Agree	Agree	Agree	Agree	Agree	Agree	Sometimes	Sometimes	Sometimes	Sometimes	Sometimes	Sometimes	Sometimes	Always	Always	Always	Always	Online
1367	28	Male	Unmarried	College	Unemployed	Lower-middle class	Semi-urban	4	8	11	Yes	Yes	No	No	No	No	No	No	No	Disagree	Agree	Agree	Agree	Agree	Agree	Agree	Agree	Agree	Sometimes	Sometimes	Sometimes	Sometimes	Sometimes	Sometimes	Sometimes	Always	Always	Always	Always	Online
1368	28	Male	Unmarried	College	Unemployed	Lower-middle class	Semi-urban	4	8	11	Yes	Yes	No	No	No	No	No	No	No	Disagree	Agree	Agree	Agree	Agree	Agree	Agree	Agree	Agree	Sometimes	Sometimes	Sometimes	Sometimes	Sometimes	Sometimes	Sometimes	Always	Always	Always	Always	Online
1369	28	Male	Unmarried	College	Unemployed	Lower-middle class	Semi-urban	4	8	11	Yes	Yes	No	No	No	No	No	No	No	Disagree	Agree	Agree	Agree	Agree	Agree	Agree	Agree	Agree	Sometimes	Sometimes	Sometimes	Sometimes	Sometimes	Sometimes	Sometimes	Always	Always	Always	Always	Online
1370	28	Male	Married	Master or above	Employee	Middle Class	Rural	6	7	11	Yes	Yes	Yes	Yes	Yes	Yes	Yes	No	Yes	Agree	Agree	Disagree	Disagree	Agree	Agree	Agree	Agree	Agree	Sometimes	Never	Sometimes	Sometimes	Sometimes	Sometimes	Never	Sometimes	Sometimes	Never	Never	Online
1371	28	Male	Married	Master or above	Employee	Middle Class	Rural	6	7	11	Yes	Yes	Yes	Yes	Yes	Yes	Yes	No	Yes	Agree	Agree	Disagree	Disagree	Agree	Agree	Agree	Agree	Agree	Sometimes	Never	Sometimes	Sometimes	Sometimes	Sometimes	Never	Sometimes	Sometimes	Never	Never	Online
1372	28	Male	Married	Master or above	Employee	Middle Class	Rural	6	7	11	Yes	Yes	Yes	Yes	Yes	Yes	Yes	No	Yes	Agree	Agree	Disagree	Disagree	Agree	Agree	Agree	Agree	Agree	Sometimes	Never	Sometimes	Sometimes	Sometimes	Sometimes	Never	Sometimes	Sometimes	Never	Never	Online
1373	28	Male	Married	Master or above	Employee	Middle Class	Rural	6	7	11	Yes	Yes	Yes	Yes	Yes	Yes	Yes	No	Yes	Agree	Agree	Disagree	Disagree	Agree	Agree	Agree	Agree	Agree	Sometimes	Never	Sometimes	Sometimes	Sometimes	Sometimes	Never	Sometimes	Sometimes	Never	Never	Online
1374	28	Male	Married	Master or above	Employee	Middle Class	Rural	6	7	11	Yes	Yes	Yes	Yes	Yes	Yes	Yes	No	Yes	Agree	Agree	Disagree	Disagree	Agree	Agree	Agree	Agree	Agree	Sometimes	Never	Sometimes	Sometimes	Sometimes	Sometimes	Never	Sometimes	Sometimes	Never	Never	Online
1375	28	Male	Married	Master or above	Employee	Middle Class	Rural	6	7	11	Yes	Yes	Yes	Yes	Yes	Yes	Yes	No	Yes	Agree	Agree	Disagree	Disagree	Agree	Agree	Agree	Agree	Agree	Sometimes	Never	Sometimes	Sometimes	Sometimes	Sometimes	Never	Sometimes	Sometimes	Never	Never	Online
1376	29	Male	Married	College	Employee	Poor	Urban	7	8	12	Yes	Yes	No	Yes	Yes	Yes	No	No	No	Agree	Disagree	Agree	Agree	Agree	Agree	Agree	Agree	Agree	Sometimes	Never	Never	Never	Never	Never	Never	Always	Sometimes	Never	Always	Online
1377	29	Male	Married	College	Employee	Poor	Urban	7	8	12	Yes	Yes	No	Yes	Yes	Yes	No	No	No	Agree	Disagree	Agree	Agree	Agree	Agree	Agree	Agree	Agree	Sometimes	Never	Never	Never	Never	Never	Never	Always	Sometimes	Never	Always	Online
1378	29	Male	Married	College	Employee	Poor	Urban	7	8	12	Yes	Yes	No	Yes	Yes	Yes	No	No	No	Agree	Disagree	Agree	Agree	Agree	Agree	Agree	Agree	Agree	Sometimes	Never	Never	Never	Never	Never	Never	Always	Sometimes	Never	Always	Online
1379	29	Male	Married	College	Employee	Poor	Urban	7	8	12	Yes	Yes	No	Yes	Yes	Yes	No	No	No	Agree	Disagree	Agree	Agree	Agree	Agree	Agree	Agree	Agree	Sometimes	Never	Never	Never	Never	Never	Never	Always	Sometimes	Never	Always	Online
1380	29	Male	Married	College	Employee	Poor	Urban	7	8	12	Yes	Yes	No	Yes	Yes	Yes	No	No	No	Agree	Disagree	Agree	Agree	Agree	Agree	Agree	Agree	Agree	Sometimes	Never	Never	Never	Never	Never	Never	Always	Sometimes	Never	Always	Online
1381	29	Male	Married	College	Employee	Poor	Urban	7	8	12	Yes	Yes	No	Yes	Yes	Yes	No	No	No	Agree	Disagree	Agree	Agree	Agree	Agree	Agree	Agree	Agree	Sometimes	Never	Never	Never	Never	Never	Never	Always	Sometimes	Never	Always	Online
1382	29	Male	Married	College	Employee	Poor	Urban	7	8	12	Yes	Yes	No	Yes	Yes	Yes	No	No	No	Agree	Disagree	Agree	Agree	Agree	Agree	Agree	Agree	Agree	Sometimes	Never	Never	Never	Never	Never	Never	Always	Sometimes	Never	Always	Online
1383	29	Male	Married	College	Employee	Poor	Urban	7	8	12	Yes	Yes	No	Yes	Yes	Yes	No	No	No	Agree	Disagree	Agree	Agree	Agree	Agree	Agree	Agree	Agree	Sometimes	Never	Never	Never	Never	Never	Never	Always	Sometimes	Never	Always	Online
1384	29	Male	Married	College	Employee	Poor	Urban	7	8	12	Yes	Yes	No	Yes	Yes	Yes	No	No	No	Agree	Disagree	Agree	Agree	Agree	Agree	Agree	Agree	Agree	Sometimes	Never	Never	Never	Never	Never	Never	Always	Sometimes	Never	Always	Online
1385	29	Male	Married	College	Employee	Poor	Urban	7	8	12	Yes	Yes	No	Yes	Yes	Yes	No	No	No	Agree	Disagree	Agree	Agree	Agree	Agree	Agree	Agree	Agree	Sometimes	Never	Never	Never	Never	Never	Never	Always	Sometimes	Never	Always	Online
1386	29	Male	Married	College	Employee	Poor	Urban	7	8	12	Yes	Yes	No	Yes	Yes	Yes	No	No	No	Agree	Disagree	Agree	Agree	Agree	Agree	Agree	Agree	Agree	Sometimes	Never	Never	Never	Never	Never	Never	Always	Sometimes	Never	Always	Online
1387	29	Male	Married	College	Employee	Poor	Urban	7	8	12	Yes	Yes	No	Yes	Yes	Yes	No	No	No	Agree	Disagree	Agree	Agree	Agree	Agree	Agree	Agree	Agree	Sometimes	Never	Never	Never	Never	Never	Never	Always	Sometimes	Never	Always	Online
1388	29	Male	Married	College	Employee	Poor	Urban	7	8	12	Yes	Yes	No	Yes	Yes	Yes	No	No	No	Agree	Disagree	Agree	Agree	Agree	Agree	Agree	Agree	Agree	Sometimes	Never	Never	Never	Never	Never	Never	Always	Sometimes	Never	Always	Online
1389	29	Male	Married	College	Employee	Poor	Urban	7	8	12	Yes	Yes	No	Yes	Yes	Yes	No	No	No	Agree	Disagree	Agree	Agree	Agree	Agree	Agree	Agree	Agree	Sometimes	Never	Never	Never	Never	Never	Never	Always	Sometimes	Never	Always	Online
1390	29	Male	Married	College	Employee	Poor	Urban	7	8	12	Yes	Yes	No	Yes	Yes	Yes	No	No	No	Agree	Disagree	Agree	Agree	Agree	Agree	Agree	Agree	Agree	Sometimes	Never	Never	Never	Never	Never	Never	Always	Sometimes	Never	Always	Online
1391	29	Male	Married	College	Employee	Poor	Urban	7	8	12	Yes	Yes	No	Yes	Yes	Yes	No	No	No	Agree	Disagree	Agree	Agree	Agree	Agree	Agree	Agree	Agree	Sometimes	Never	Never	Never	Never	Never	Never	Always	Sometimes	Never	Always	Online
1392	29	Male	Married	College	Employee	Poor	Urban	7	8	12	Yes	Yes	No	Yes	Yes	Yes	No	No	No	Agree	Disagree	Agree	Agree	Agree	Agree	Agree	Agree	Agree	Sometimes	Never	Never	Never	Never	Never	Never	Always	Sometimes	Never	Always	Online
1393	29	Male	Married	College	Employee	Poor	Urban	7	8	12	Yes	Yes	No	Yes	Yes	Yes	No	No	No	Agree	Disagree	Agree	Agree	Agree	Agree	Agree	Agree	Agree	Sometimes	Never	Never	Never	Never	Never	Never	Always	Sometimes	Never	Always	Online
1394	29	Male	Married	College	Employee	Poor	Urban	7	8	12	Yes	Yes	No	Yes	Yes	Yes	No	No	No	Agree	Disagree	Agree	Agree	Agree	Agree	Agree	Agree	Agree	Sometimes	Never	Never	Never	Never	Never	Never	Always	Sometimes	Never	Always	Online
1395	29	Male	Married	College	Employee	Poor	Urban	7	8	12	Yes	Yes	No	Yes	Yes	Yes	No	No	No	Agree	Disagree	Agree	Agree	Agree	Agree	Agree	Agree	Agree	Sometimes	Never	Never	Never	Never	Never	Never	Always	Sometimes	Never	Always	Online
1396	29	Male	Married	College	Employee	Poor	Urban	7	8	12	Yes	Yes	No	Yes	Yes	Yes	No	No	No	Agree	Disagree	Agree	Agree	Agree	Agree	Agree	Agree	Agree	Sometimes	Never	Never	Never	Never	Never	Never	Always	Sometimes	Never	Always	Online
1397	29	Male	Married	College	Employee	Poor	Urban	7	8	12	Yes	Yes	No	Yes	Yes	Yes	No	No	No	Agree	Disagree	Agree	Agree	Agree	Agree	Agree	Agree	Agree	Sometimes	Never	Never	Never	Never	Never	Never	Always	Sometimes	Never	Always	Online
1398	29	Male	Married	College	Employee	Poor	Urban	7	8	12	Yes	Yes	No	Yes	Yes	Yes	No	No	No	Agree	Disagree	Agree	Agree	Agree	Agree	Agree	Agree	Agree	Sometimes	Never	Never	Never	Never	Never	Never	Always	Sometimes	Never	Always	Online
1399	29	Male	Married	College	Employee	Poor	Urban	7	8	12	Yes	Yes	No	Yes	Yes	Yes	No	No	No	Agree	Disagree	Agree	Agree	Agree	Agree	Agree	Agree	Agree	Sometimes	Never	Never	Never	Never	Never	Never	Always	Sometimes	Never	Always	Online
1400	29	Male	Married	College	Employee	Poor	Urban	7	8	12	Yes	Yes	No	Yes	Yes	Yes	No	No	No	Agree	Disagree	Agree	Agree	Agree	Agree	Agree	Agree	Agree	Sometimes	Never	Never	Never	Never	Never	Never	Always	Sometimes	Never	Always	Online
1401	29	Male	Married	College	Employee	Poor	Urban	7	8	12	Yes	Yes	No	Yes	Yes	Yes	No	No	No	Agree	Disagree	Agree	Agree	Agree	Agree	Agree	Agree	Agree	Sometimes	Never	Never	Never	Never	Never	Never	Always	Sometimes	Never	Always	Online
1402	29	Male	Married	College	Employee	Poor	Urban	7	8	12	Yes	Yes	No	Yes	Yes	Yes	No	No	No	Agree	Disagree	Agree	Agree	Agree	Agree	Agree	Agree	Agree	Sometimes	Never	Never	Never	Never	Never	Never	Always	Sometimes	Never	Always	Online
1403	29	Male	Married	College	Employee	Poor	Urban	7	8	12	Yes	Yes	No	Yes	Yes	Yes	No	No	No	Agree	Disagree	Agree	Agree	Agree	Agree	Agree	Agree	Agree	Sometimes	Never	Never	Never	Never	Never	Never	Always	Sometimes	Never	Always	Online
1404	29	Male	Married	College	Employee	Poor	Urban	7	8	12	Yes	Yes	No	Yes	Yes	Yes	No	No	No	Agree	Disagree	Agree	Agree	Agree	Agree	Agree	Agree	Agree	Sometimes	Never	Never	Never	Never	Never	Never	Always	Sometimes	Never	Always	Online
1405	29	Male	Married	College	Employee	Poor	Urban	7	8	12	Yes	Yes	No	Yes	Yes	Yes	No	No	No	Agree	Disagree	Agree	Agree	Agree	Agree	Agree	Agree	Agree	Sometimes	Never	Never	Never	Never	Never	Never	Always	Sometimes	Never	Always	Online
1406	29	Male	Married	College	Employee	Poor	Urban	7	8	12	Yes	Yes	No	Yes	Yes	Yes	No	No	No	Agree	Disagree	Agree	Agree	Agree	Agree	Agree	Agree	Agree	Sometimes	Never	Never	Never	Never	Never	Never	Always	Sometimes	Never	Always	Online
1407	29	Male	Married	College	Employee	Poor	Urban	7	8	12	Yes	Yes	No	Yes	Yes	Yes	No	No	No	Agree	Disagree	Agree	Agree	Agree	Agree	Agree	Agree	Agree	Sometimes	Never	Never	Never	Never	Never	Never	Always	Sometimes	Never	Always	Online
1408	29	Male	Married	College	Employee	Poor	Urban	7	8	12	Yes	Yes	No	Yes	Yes	Yes	No	No	No	Agree	Disagree	Agree	Agree	Agree	Agree	Agree	Agree	Agree	Sometimes	Never	Never	Never	Never	Never	Never	Always	Sometimes	Never	Always	Online
1409	29	Male	Married	College	Employee	Poor	Urban	7	8	12	Yes	Yes	No	Yes	Yes	Yes	No	No	No	Agree	Disagree	Agree	Agree	Agree	Agree	Agree	Agree	Agree	Sometimes	Never	Never	Never	Never	Never	Never	Always	Sometimes	Never	Always	Online
1410	29	Male	Married	College	Employee	Poor	Urban	7	8	12	Yes	Yes	No	Yes	Yes	Yes	No	No	No	Agree	Disagree	Agree	Agree	Agree	Agree	Agree	Agree	Agree	Sometimes	Never	Never	Never	Never	Never	Never	Always	Sometimes	Never	Always	Online
1411	29	Male	Married	College	Employee	Poor	Urban	7	8	12	Yes	Yes	No	Yes	Yes	Yes	No	No	No	Agree	Disagree	Agree	Agree	Agree	Agree	Agree	Agree	Agree	Sometimes	Never	Never	Never	Never	Never	Never	Always	Sometimes	Never	Always	Online
1412	43	Male	Married	Bachelor	Employee	Lower-middle class	Urban	6	8	16	Yes	Yes	Yes	Yes	Yes	No	Yes	No	No	Agree	Disagree	Agree	Agree	Agree	Agree	Agree	Agree	Agree	Never	Never	Always	Always	Never	Always	Sometimes	Always	Sometimes	Never	Always	Online
1413	43	Male	Married	Bachelor	Employee	Lower-middle class	Urban	6	8	16	Yes	Yes	Yes	Yes	Yes	No	Yes	No	No	Agree	Disagree	Agree	Agree	Agree	Agree	Agree	Agree	Agree	Never	Never	Always	Always	Never	Always	Sometimes	Always	Sometimes	Never	Always	Online
1414	43	Male	Married	Bachelor	Employee	Lower-middle class	Urban	6	8	16	Yes	Yes	Yes	Yes	Yes	No	Yes	No	No	Agree	Disagree	Agree	Agree	Agree	Agree	Agree	Agree	Agree	Never	Never	Always	Always	Never	Always	Sometimes	Always	Sometimes	Never	Always	Online
1415	43	Male	Married	Bachelor	Employee	Lower-middle class	Urban	6	8	16	Yes	Yes	Yes	Yes	Yes	No	Yes	No	No	Agree	Disagree	Agree	Agree	Agree	Agree	Agree	Agree	Agree	Never	Never	Always	Always	Never	Always	Sometimes	Always	Sometimes	Never	Always	Online
1416	43	Male	Married	Bachelor	Employee	Lower-middle class	Urban	6	8	16	Yes	Yes	Yes	Yes	Yes	No	Yes	No	No	Agree	Disagree	Agree	Agree	Agree	Agree	Agree	Agree	Agree	Never	Never	Always	Always	Never	Always	Sometimes	Always	Sometimes	Never	Always	Online
1417	43	Male	Married	Bachelor	Employee	Lower-middle class	Urban	6	8	16	Yes	Yes	Yes	Yes	Yes	No	Yes	No	No	Agree	Disagree	Agree	Agree	Agree	Agree	Agree	Agree	Agree	Never	Never	Always	Always	Never	Always	Sometimes	Always	Sometimes	Never	Always	Online
1418	43	Male	Married	Bachelor	Employee	Lower-middle class	Urban	6	8	16	Yes	Yes	Yes	Yes	Yes	No	Yes	No	No	Agree	Disagree	Agree	Agree	Agree	Agree	Agree	Agree	Agree	Never	Never	Always	Always	Never	Always	Sometimes	Always	Sometimes	Never	Always	Online
1419	43	Male	Married	Bachelor	Employee	Lower-middle class	Urban	6	8	16	Yes	Yes	Yes	Yes	Yes	No	Yes	No	No	Agree	Disagree	Agree	Agree	Agree	Agree	Agree	Agree	Agree	Never	Never	Always	Always	Never	Always	Sometimes	Always	Sometimes	Never	Always	Online
1420	43	Male	Married	Bachelor	Employee	Lower-middle class	Urban	6	8	16	Yes	Yes	Yes	Yes	Yes	No	Yes	No	No	Agree	Disagree	Agree	Agree	Agree	Agree	Agree	Agree	Agree	Never	Never	Always	Always	Never	Always	Sometimes	Always	Sometimes	Never	Always	Online
1421	43	Male	Married	Bachelor	Employee	Lower-middle class	Urban	6	8	16	Yes	Yes	Yes	Yes	Yes	No	Yes	No	No	Agree	Disagree	Agree	Agree	Agree	Agree	Agree	Agree	Agree	Never	Never	Always	Always	Never	Always	Sometimes	Always	Sometimes	Never	Always	Online
1422	43	Male	Married	Bachelor	Employee	Lower-middle class	Urban	6	8	16	Yes	Yes	Yes	Yes	Yes	No	Yes	No	No	Agree	Disagree	Agree	Agree	Agree	Agree	Agree	Agree	Agree	Never	Never	Always	Always	Never	Always	Sometimes	Always	Sometimes	Never	Always	Online
1423	43	Male	Married	Bachelor	Employee	Lower-middle class	Urban	6	8	16	Yes	Yes	Yes	Yes	Yes	No	Yes	No	No	Agree	Disagree	Agree	Agree	Agree	Agree	Agree	Agree	Agree	Never	Never	Always	Always	Never	Always	Sometimes	Always	Sometimes	Never	Always	Online
1424	43	Male	Married	Bachelor	Employee	Lower-middle class	Urban	6	8	16	Yes	Yes	Yes	Yes	Yes	No	Yes	No	No	Agree	Disagree	Agree	Agree	Agree	Agree	Agree	Agree	Agree	Never	Never	Always	Always	Never	Always	Sometimes	Always	Sometimes	Never	Always	Online
1425	43	Male	Married	Bachelor	Employee	Lower-middle class	Urban	6	8	16	Yes	Yes	Yes	Yes	Yes	No	Yes	No	No	Agree	Disagree	Agree	Agree	Agree	Agree	Agree	Agree	Agree	Never	Never	Always	Always	Never	Always	Sometimes	Always	Sometimes	Never	Always	Online
1426	43	Male	Married	Bachelor	Employee	Lower-middle class	Urban	6	8	16	Yes	Yes	Yes	Yes	Yes	No	Yes	No	No	Agree	Disagree	Agree	Agree	Agree	Agree	Agree	Agree	Agree	Never	Never	Always	Always	Never	Always	Sometimes	Always	Sometimes	Never	Always	Online
1427	43	Male	Married	Bachelor	Employee	Lower-middle class	Urban	6	8	16	Yes	Yes	Yes	Yes	Yes	No	Yes	No	No	Agree	Disagree	Agree	Agree	Agree	Agree	Agree	Agree	Agree	Never	Never	Always	Always	Never	Always	Sometimes	Always	Sometimes	Never	Always	Online
1428	43	Male	Married	Bachelor	Employee	Lower-middle class	Urban	6	8	16	Yes	Yes	Yes	Yes	Yes	No	Yes	No	No	Agree	Disagree	Agree	Agree	Agree	Agree	Agree	Agree	Agree	Never	Never	Always	Always	Never	Always	Sometimes	Always	Sometimes	Never	Always	Online
1429	43	Male	Married	Bachelor	Employee	Lower-middle class	Urban	6	8	16	Yes	Yes	Yes	Yes	Yes	No	Yes	No	No	Agree	Disagree	Agree	Agree	Agree	Agree	Agree	Agree	Agree	Never	Never	Always	Always	Never	Always	Sometimes	Always	Sometimes	Never	Always	Online
1430	43	Male	Married	Bachelor	Employee	Lower-middle class	Urban	6	8	16	Yes	Yes	Yes	Yes	Yes	No	Yes	No	No	Agree	Disagree	Agree	Agree	Agree	Agree	Agree	Agree	Agree	Never	Never	Always	Always	Never	Always	Sometimes	Always	Sometimes	Never	Always	Online
1431	43	Male	Married	Bachelor	Employee	Lower-middle class	Urban	6	8	16	Yes	Yes	Yes	Yes	Yes	No	Yes	No	No	Agree	Disagree	Agree	Agree	Agree	Agree	Agree	Agree	Agree	Never	Never	Always	Always	Never	Always	Sometimes	Always	Sometimes	Never	Always	Online
1432	43	Male	Married	Bachelor	Employee	Lower-middle class	Urban	6	8	16	Yes	Yes	Yes	Yes	Yes	No	Yes	No	No	Agree	Disagree	Agree	Agree	Agree	Agree	Agree	Agree	Agree	Never	Never	Always	Always	Never	Always	Sometimes	Always	Sometimes	Never	Always	Online
1433	43	Male	Married	Bachelor	Employee	Lower-middle class	Urban	6	8	16	Yes	Yes	Yes	Yes	Yes	No	Yes	No	No	Agree	Disagree	Agree	Agree	Agree	Agree	Agree	Agree	Agree	Never	Never	Always	Always	Never	Always	Sometimes	Always	Sometimes	Never	Always	Online
1434	43	Male	Married	Bachelor	Employee	Lower-middle class	Urban	6	8	16	Yes	Yes	Yes	Yes	Yes	No	Yes	No	No	Agree	Disagree	Agree	Agree	Agree	Agree	Agree	Agree	Agree	Never	Never	Always	Always	Never	Always	Sometimes	Always	Sometimes	Never	Always	Online
1435	43	Male	Married	Bachelor	Employee	Lower-middle class	Urban	6	8	16	Yes	Yes	Yes	Yes	Yes	No	Yes	No	No	Agree	Disagree	Agree	Agree	Agree	Agree	Agree	Agree	Agree	Never	Never	Always	Always	Never	Always	Sometimes	Always	Sometimes	Never	Always	Online
1436	43	Male	Married	Bachelor	Employee	Lower-middle class	Urban	6	8	16	Yes	Yes	Yes	Yes	Yes	No	Yes	No	No	Agree	Disagree	Agree	Agree	Agree	Agree	Agree	Agree	Agree	Never	Never	Always	Always	Never	Always	Sometimes	Always	Sometimes	Never	Always	Online
1437	43	Male	Married	Bachelor	Employee	Lower-middle class	Urban	6	8	16	Yes	Yes	Yes	Yes	Yes	No	Yes	No	No	Agree	Disagree	Agree	Agree	Agree	Agree	Agree	Agree	Agree	Never	Never	Always	Always	Never	Always	Sometimes	Always	Sometimes	Never	Always	Online
1438	43	Male	Married	Bachelor	Employee	Lower-middle class	Urban	6	8	16	Yes	Yes	Yes	Yes	Yes	No	Yes	No	No	Agree	Disagree	Agree	Agree	Agree	Agree	Agree	Agree	Agree	Never	Never	Always	Always	Never	Always	Sometimes	Always	Sometimes	Never	Always	Online
1439	43	Male	Married	Bachelor	Employee	Lower-middle class	Urban	6	8	16	Yes	Yes	Yes	Yes	Yes	No	Yes	No	No	Agree	Disagree	Agree	Agree	Agree	Agree	Agree	Agree	Agree	Never	Never	Always	Always	Never	Always	Sometimes	Always	Sometimes	Never	Always	Online
1440	43	Male	Married	Bachelor	Employee	Lower-middle class	Urban	6	8	16	Yes	Yes	Yes	Yes	Yes	No	Yes	No	No	Agree	Disagree	Agree	Agree	Agree	Agree	Agree	Agree	Agree	Never	Never	Always	Always	Never	Always	Sometimes	Always	Sometimes	Never	Always	Online
1441	43	Male	Married	Bachelor	Employee	Lower-middle class	Urban	6	8	16	Yes	Yes	Yes	Yes	Yes	No	Yes	No	No	Agree	Disagree	Agree	Agree	Agree	Agree	Agree	Agree	Agree	Never	Never	Always	Always	Never	Always	Sometimes	Always	Sometimes	Never	Always	Online
1442	43	Male	Married	Bachelor	Employee	Lower-middle class	Urban	6	8	16	Yes	Yes	Yes	Yes	Yes	No	Yes	No	No	Agree	Disagree	Agree	Agree	Agree	Agree	Agree	Agree	Agree	Never	Never	Always	Always	Never	Always	Sometimes	Always	Sometimes	Never	Always	Offline
1443	19	Male	Unmarried	School or below	Student	Lower-middle class	Rural	6	9	11	Yes	Yes	No	Yes	Yes	Yes	No	No	Yes	Agree	Agree	Agree	Agree	Agree	Agree	Agree	Agree	Agree	Sometimes	Sometimes	Never	Sometimes	Sometimes	Sometimes	Never	Always	Sometimes	Never	Sometimes	Offline
1444	19	Male	Unmarried	School or below	Student	Lower-middle class	Rural	6	9	11	Yes	Yes	No	Yes	Yes	Yes	No	No	Yes	Agree	Agree	Agree	Agree	Agree	Agree	Agree	Agree	Agree	Sometimes	Sometimes	Never	Sometimes	Sometimes	Sometimes	Never	Always	Sometimes	Never	Sometimes	Offline
1445	19	Male	Unmarried	School or below	Student	Lower-middle class	Rural	6	9	11	Yes	Yes	No	Yes	Yes	Yes	No	No	Yes	Agree	Agree	Agree	Agree	Agree	Agree	Agree	Agree	Agree	Sometimes	Sometimes	Never	Sometimes	Sometimes	Sometimes	Never	Always	Sometimes	Never	Sometimes	Offline
1446	19	Male	Unmarried	School or below	Student	Lower-middle class	Rural	6	9	11	Yes	Yes	No	Yes	Yes	Yes	No	No	Yes	Agree	Agree	Agree	Agree	Agree	Agree	Agree	Agree	Agree	Sometimes	Sometimes	Never	Sometimes	Sometimes	Sometimes	Never	Always	Sometimes	Never	Sometimes	Offline
1447	19	Male	Unmarried	School or below	Student	Lower-middle class	Rural	6	9	11	Yes	Yes	No	Yes	Yes	Yes	No	No	Yes	Agree	Agree	Agree	Agree	Agree	Agree	Agree	Agree	Agree	Sometimes	Sometimes	Never	Sometimes	Sometimes	Sometimes	Never	Always	Sometimes	Never	Sometimes	Offline
1448	19	Male	Unmarried	School or below	Student	Lower-middle class	Rural	6	9	11	Yes	Yes	No	Yes	Yes	Yes	No	No	Yes	Agree	Agree	Agree	Agree	Agree	Agree	Agree	Agree	Agree	Sometimes	Sometimes	Never	Sometimes	Sometimes	Sometimes	Never	Always	Sometimes	Never	Sometimes	Offline
1449	20	Male	Unmarried	School or below	Student	Poor	Rural	3	7	11	Yes	Yes	No	Yes	No	No	Yes	Yes	No	Disagree	Agree	Agree	Agree	Agree	Disagree	Agree	Agree	Agree	Sometimes	Sometimes	Sometimes	Never	Never	Never	Never	Sometimes	Never	Never	Sometimes	Offline
1450	20	Male	Unmarried	School or below	Student	Poor	Rural	3	7	11	Yes	Yes	No	Yes	No	No	Yes	Yes	No	Disagree	Agree	Agree	Agree	Agree	Disagree	Agree	Agree	Agree	Sometimes	Sometimes	Sometimes	Never	Never	Never	Never	Sometimes	Never	Never	Sometimes	Offline
1451	20	Male	Unmarried	School or below	Student	Poor	Rural	3	7	11	Yes	Yes	No	Yes	No	No	Yes	Yes	No	Disagree	Agree	Agree	Agree	Agree	Disagree	Agree	Agree	Agree	Sometimes	Sometimes	Sometimes	Never	Never	Never	Never	Sometimes	Never	Never	Sometimes	Offline
1452	20	Male	Unmarried	School or below	Student	Poor	Rural	3	7	11	Yes	Yes	No	Yes	No	No	Yes	Yes	No	Disagree	Agree	Agree	Agree	Agree	Disagree	Agree	Agree	Agree	Sometimes	Sometimes	Sometimes	Never	Never	Never	Never	Sometimes	Never	Never	Sometimes	Offline
1453	20	Male	Unmarried	School or below	Student	Poor	Rural	3	7	11	Yes	Yes	No	Yes	No	No	Yes	Yes	No	Disagree	Agree	Agree	Agree	Agree	Disagree	Agree	Agree	Agree	Sometimes	Sometimes	Sometimes	Never	Never	Never	Never	Sometimes	Never	Never	Sometimes	Offline
1454	20	Male	Unmarried	School or below	Student	Poor	Rural	3	7	11	Yes	Yes	No	Yes	No	No	Yes	Yes	No	Disagree	Agree	Agree	Agree	Agree	Disagree	Agree	Agree	Agree	Sometimes	Sometimes	Sometimes	Never	Never	Never	Never	Sometimes	Never	Never	Sometimes	Online
1455	20	Female	Married	College	Unemployed	Middle Class	Rural	7	9	11	Yes	No	No	Yes	Yes	Yes	No	No	Yes	Agree	Agree	Agree	Agree	Agree	Agree	Agree	Agree	Agree	Sometimes	Sometimes	Never	Never	Sometimes	Sometimes	Sometimes	Sometimes	Sometimes	Never	Always	Online
1456	20	Female	Married	College	Unemployed	Middle Class	Rural	7	9	11	Yes	No	No	Yes	Yes	Yes	No	No	Yes	Agree	Agree	Agree	Agree	Agree	Agree	Agree	Agree	Agree	Sometimes	Sometimes	Never	Never	Sometimes	Sometimes	Sometimes	Sometimes	Sometimes	Never	Always	Online
1457	20	Female	Married	College	Unemployed	Middle Class	Rural	7	9	11	Yes	No	No	Yes	Yes	Yes	No	No	Yes	Agree	Agree	Agree	Agree	Agree	Agree	Agree	Agree	Agree	Sometimes	Sometimes	Never	Never	Sometimes	Sometimes	Sometimes	Sometimes	Sometimes	Never	Always	Online
1458	20	Female	Married	College	Unemployed	Middle Class	Rural	7	9	11	Yes	No	No	Yes	Yes	Yes	No	No	Yes	Agree	Agree	Agree	Agree	Agree	Agree	Agree	Agree	Agree	Sometimes	Sometimes	Never	Never	Sometimes	Sometimes	Sometimes	Sometimes	Sometimes	Never	Always	Online
1459	20	Female	Married	College	Unemployed	Middle Class	Rural	7	9	11	Yes	No	No	Yes	Yes	Yes	No	No	Yes	Agree	Agree	Agree	Agree	Agree	Agree	Agree	Agree	Agree	Sometimes	Sometimes	Never	Never	Sometimes	Sometimes	Sometimes	Sometimes	Sometimes	Never	Always	Online
1460	20	Female	Married	College	Unemployed	Middle Class	Rural	7	9	11	Yes	No	No	Yes	Yes	Yes	No	No	Yes	Agree	Agree	Agree	Agree	Agree	Agree	Agree	Agree	Agree	Sometimes	Sometimes	Never	Never	Sometimes	Sometimes	Sometimes	Sometimes	Sometimes	Never	Always	Online
1461	45	Male	Married	School or below	Businessman	Middle Class	Semi-urban	7	9	14	Yes	Yes	Yes	Yes	Yes	Yes	Yes	No	No	Agree	Agree	Agree	Agree	Agree	Agree	Agree	Agree	Agree	Never	Never	Sometimes	Never	Never	Never	Never	Sometimes	Never	Never	Always	Offline
1462	45	Male	Married	School or below	Businessman	Middle Class	Semi-urban	7	9	14	Yes	Yes	Yes	Yes	Yes	Yes	Yes	No	No	Agree	Agree	Agree	Agree	Agree	Agree	Agree	Agree	Agree	Never	Never	Sometimes	Never	Never	Never	Never	Sometimes	Never	Never	Always	Offline
1463	45	Male	Married	School or below	Businessman	Middle Class	Semi-urban	7	9	14	Yes	Yes	Yes	Yes	Yes	Yes	Yes	No	No	Agree	Agree	Agree	Agree	Agree	Agree	Agree	Agree	Agree	Never	Never	Sometimes	Never	Never	Never	Never	Sometimes	Never	Never	Always	Offline
1464	45	Male	Married	School or below	Businessman	Middle Class	Semi-urban	7	9	14	Yes	Yes	Yes	Yes	Yes	Yes	Yes	No	No	Agree	Agree	Agree	Agree	Agree	Agree	Agree	Agree	Agree	Never	Never	Sometimes	Never	Never	Never	Never	Sometimes	Never	Never	Always	Offline
1465	45	Male	Married	School or below	Businessman	Middle Class	Semi-urban	7	9	14	Yes	Yes	Yes	Yes	Yes	Yes	Yes	No	No	Agree	Agree	Agree	Agree	Agree	Agree	Agree	Agree	Agree	Never	Never	Sometimes	Never	Never	Never	Never	Sometimes	Never	Never	Always	Offline
1466	45	Male	Married	School or below	Businessman	Middle Class	Semi-urban	7	9	14	Yes	Yes	Yes	Yes	Yes	Yes	Yes	No	No	Agree	Agree	Agree	Agree	Agree	Agree	Agree	Agree	Agree	Never	Never	Sometimes	Never	Never	Never	Never	Sometimes	Never	Never	Always	Offline
1467	26	Female	Married	Bachelor	Student	Middle Class	Rural	8	9	14	Yes	No	No	Yes	Yes	Yes	No	No	No	Agree	Agree	Agree	Agree	Agree	Agree	Agree	Agree	Agree	Never	Never	Never	Never	Never	Never	Never	Always	Never	Never	Always	Online
1468	26	Female	Married	Bachelor	Student	Middle Class	Rural	8	9	14	Yes	No	No	Yes	Yes	Yes	No	No	No	Agree	Agree	Agree	Agree	Agree	Agree	Agree	Agree	Agree	Never	Never	Never	Never	Never	Never	Never	Always	Never	Never	Always	Online
1469	26	Female	Married	Bachelor	Student	Middle Class	Rural	8	9	14	Yes	No	No	Yes	Yes	Yes	No	No	No	Agree	Agree	Agree	Agree	Agree	Agree	Agree	Agree	Agree	Never	Never	Never	Never	Never	Never	Never	Always	Never	Never	Always	Online
1470	26	Female	Married	Bachelor	Student	Middle Class	Rural	8	9	14	Yes	No	No	Yes	Yes	Yes	No	No	No	Agree	Agree	Agree	Agree	Agree	Agree	Agree	Agree	Agree	Never	Never	Never	Never	Never	Never	Never	Always	Never	Never	Always	Online
1471	26	Female	Married	Bachelor	Student	Middle Class	Rural	8	9	14	Yes	No	No	Yes	Yes	Yes	No	No	No	Agree	Agree	Agree	Agree	Agree	Agree	Agree	Agree	Agree	Never	Never	Never	Never	Never	Never	Never	Always	Never	Never	Always	Online
1472	26	Female	Married	Bachelor	Student	Middle Class	Rural	8	9	14	Yes	No	No	Yes	Yes	Yes	No	No	No	Agree	Agree	Agree	Agree	Agree	Agree	Agree	Agree	Agree	Never	Never	Never	Never	Never	Never	Never	Always	Never	Never	Always	Online
1473	24	Female	Married	Bachelor	Housewife	Middle Class	Urban	8	9	15	Yes	No	No	Yes	Yes	Yes	No	No	No	Agree	Agree	Agree	Agree	Agree	Agree	Agree	Agree	Agree	Never	Never	Sometimes	Sometimes	Never	Never	Never	Sometimes	Never	Never	Always	Online
1474	24	Female	Married	Bachelor	Housewife	Middle Class	Urban	8	9	15	Yes	No	No	Yes	Yes	Yes	No	No	No	Agree	Agree	Agree	Agree	Agree	Agree	Agree	Agree	Agree	Never	Never	Sometimes	Sometimes	Never	Never	Never	Sometimes	Never	Never	Always	Online
1475	24	Female	Married	Bachelor	Housewife	Middle Class	Urban	8	9	15	Yes	No	No	Yes	Yes	Yes	No	No	No	Agree	Agree	Agree	Agree	Agree	Agree	Agree	Agree	Agree	Never	Never	Sometimes	Sometimes	Never	Never	Never	Sometimes	Never	Never	Always	Online
1476	24	Female	Married	Bachelor	Housewife	Middle Class	Urban	8	9	15	Yes	No	No	Yes	Yes	Yes	No	No	No	Agree	Agree	Agree	Agree	Agree	Agree	Agree	Agree	Agree	Never	Never	Sometimes	Sometimes	Never	Never	Never	Sometimes	Never	Never	Always	Online
1477	24	Female	Married	Bachelor	Housewife	Middle Class	Urban	8	9	15	Yes	No	No	Yes	Yes	Yes	No	No	No	Agree	Agree	Agree	Agree	Agree	Agree	Agree	Agree	Agree	Never	Never	Sometimes	Sometimes	Never	Never	Never	Sometimes	Never	Never	Always	Online
1478	24	Female	Married	Bachelor	Housewife	Middle Class	Urban	8	9	15	Yes	No	No	Yes	Yes	Yes	No	No	No	Agree	Agree	Agree	Agree	Agree	Agree	Agree	Agree	Agree	Never	Never	Sometimes	Sometimes	Never	Never	Never	Sometimes	Never	Never	Always	Online
1479	24	Female	Married	Bachelor	Housewife	Middle Class	Urban	8	9	15	Yes	No	No	Yes	Yes	Yes	No	No	No	Agree	Agree	Agree	Agree	Agree	Agree	Agree	Agree	Agree	Never	Never	Sometimes	Sometimes	Never	Never	Never	Sometimes	Never	Never	Always	Online
1480	24	Female	Married	Bachelor	Housewife	Middle Class	Urban	8	9	15	Yes	No	No	Yes	Yes	Yes	No	No	No	Agree	Agree	Agree	Agree	Agree	Agree	Agree	Agree	Agree	Never	Never	Sometimes	Sometimes	Never	Never	Never	Sometimes	Never	Never	Always	Online
1481	24	Female	Married	Bachelor	Housewife	Middle Class	Urban	8	9	15	Yes	No	No	Yes	Yes	Yes	No	No	No	Agree	Agree	Agree	Agree	Agree	Agree	Agree	Agree	Agree	Never	Never	Sometimes	Sometimes	Never	Never	Never	Sometimes	Never	Never	Always	Online
1482	24	Female	Married	Bachelor	Housewife	Middle Class	Urban	8	9	15	Yes	No	No	Yes	Yes	Yes	No	No	No	Agree	Agree	Agree	Agree	Agree	Agree	Agree	Agree	Agree	Never	Never	Sometimes	Sometimes	Never	Never	Never	Sometimes	Never	Never	Always	Online
1483	24	Female	Married	Bachelor	Housewife	Middle Class	Urban	8	9	15	Yes	No	No	Yes	Yes	Yes	No	No	No	Agree	Agree	Agree	Agree	Agree	Agree	Agree	Agree	Agree	Never	Never	Sometimes	Sometimes	Never	Never	Never	Sometimes	Never	Never	Always	Online
1484	24	Female	Married	Bachelor	Housewife	Middle Class	Urban	8	9	15	Yes	No	No	Yes	Yes	Yes	No	No	No	Agree	Agree	Agree	Agree	Agree	Agree	Agree	Agree	Agree	Never	Never	Sometimes	Sometimes	Never	Never	Never	Sometimes	Never	Never	Always	Online
1485	26	Male	Unmarried	Bachelor	Student	Lower-middle class	Semi-urban	8	9	12	Yes	No	No	Yes	Yes	Yes	No	No	No	Agree	Agree	Agree	Agree	Agree	Agree	Agree	Agree	Agree	Never	Never	Never	Never	Never	Never	Never	Never	Never	Never	Always	Online
1486	26	Male	Unmarried	Bachelor	Student	Lower-middle class	Semi-urban	8	9	12	Yes	No	No	Yes	Yes	Yes	No	No	No	Agree	Agree	Agree	Agree	Agree	Agree	Agree	Agree	Agree	Never	Never	Never	Never	Never	Never	Never	Never	Never	Never	Always	Online
1487	26	Male	Unmarried	Bachelor	Student	Lower-middle class	Semi-urban	8	9	12	Yes	No	No	Yes	Yes	Yes	No	No	No	Agree	Agree	Agree	Agree	Agree	Agree	Agree	Agree	Agree	Never	Never	Never	Never	Never	Never	Never	Never	Never	Never	Always	Online
1488	26	Male	Unmarried	Bachelor	Student	Lower-middle class	Semi-urban	8	9	12	Yes	No	No	Yes	Yes	Yes	No	No	No	Agree	Agree	Agree	Agree	Agree	Agree	Agree	Agree	Agree	Never	Never	Never	Never	Never	Never	Never	Never	Never	Never	Always	Online
1489	26	Male	Unmarried	Bachelor	Student	Lower-middle class	Semi-urban	8	9	12	Yes	No	No	Yes	Yes	Yes	No	No	No	Agree	Agree	Agree	Agree	Agree	Agree	Agree	Agree	Agree	Never	Never	Never	Never	Never	Never	Never	Never	Never	Never	Always	Online
1490	26	Male	Unmarried	Bachelor	Student	Lower-middle class	Semi-urban	8	9	12	Yes	No	No	Yes	Yes	Yes	No	No	No	Agree	Agree	Agree	Agree	Agree	Agree	Agree	Agree	Agree	Never	Never	Never	Never	Never	Never	Never	Never	Never	Never	Always	Online
1491	23	Female	Unmarried	Bachelor	Student	Middle Class	Urban	6	9	13	Yes	No	No	Yes	Yes	Yes	Yes	No	Yes	Agree	Agree	Agree	Agree	Agree	Agree	Agree	Agree	Agree	Never	Sometimes	Sometimes	Sometimes	Sometimes	Never	Never	Sometimes	Sometimes	Sometimes	Always	Online
1492	23	Female	Unmarried	Bachelor	Student	Middle Class	Urban	6	9	13	Yes	No	No	Yes	Yes	Yes	Yes	No	Yes	Agree	Agree	Agree	Agree	Agree	Agree	Agree	Agree	Agree	Never	Sometimes	Sometimes	Sometimes	Sometimes	Never	Never	Sometimes	Sometimes	Sometimes	Always	Online
1493	23	Female	Unmarried	Bachelor	Student	Middle Class	Urban	6	9	13	Yes	No	No	Yes	Yes	Yes	Yes	No	Yes	Agree	Agree	Agree	Agree	Agree	Agree	Agree	Agree	Agree	Never	Sometimes	Sometimes	Sometimes	Sometimes	Never	Never	Sometimes	Sometimes	Sometimes	Always	Online
1494	23	Female	Unmarried	Bachelor	Student	Middle Class	Urban	6	9	13	Yes	No	No	Yes	Yes	Yes	Yes	No	Yes	Agree	Agree	Agree	Agree	Agree	Agree	Agree	Agree	Agree	Never	Sometimes	Sometimes	Sometimes	Sometimes	Never	Never	Sometimes	Sometimes	Sometimes	Always	Online
1495	23	Female	Unmarried	Bachelor	Student	Middle Class	Urban	6	9	13	Yes	No	No	Yes	Yes	Yes	Yes	No	Yes	Agree	Agree	Agree	Agree	Agree	Agree	Agree	Agree	Agree	Never	Sometimes	Sometimes	Sometimes	Sometimes	Never	Never	Sometimes	Sometimes	Sometimes	Always	Online
1496	23	Female	Unmarried	Bachelor	Student	Middle Class	Urban	6	9	13	Yes	No	No	Yes	Yes	Yes	Yes	No	Yes	Agree	Agree	Agree	Agree	Agree	Agree	Agree	Agree	Agree	Never	Sometimes	Sometimes	Sometimes	Sometimes	Never	Never	Sometimes	Sometimes	Sometimes	Always	Online
1497	23	Female	Unmarried	Bachelor	Student	Middle Class	Urban	6	9	8	Yes	Yes	Yes	No	No	Yes	No	No	No	Agree	Agree	Agree	Agree	Agree	Agree	Agree	Agree	Agree	Sometimes	Sometimes	Sometimes	Never	Never	Never	Never	Sometimes	Sometimes	Always	Sometimes	Online
1498	23	Female	Unmarried	Bachelor	Student	Middle Class	Urban	6	9	8	Yes	Yes	Yes	No	No	Yes	No	No	No	Agree	Agree	Agree	Agree	Agree	Agree	Agree	Agree	Agree	Sometimes	Sometimes	Sometimes	Never	Never	Never	Never	Sometimes	Sometimes	Always	Sometimes	Online
1499	23	Female	Unmarried	Bachelor	Student	Middle Class	Urban	6	9	8	Yes	Yes	Yes	No	No	Yes	No	No	No	Agree	Agree	Agree	Agree	Agree	Agree	Agree	Agree	Agree	Sometimes	Sometimes	Sometimes	Never	Never	Never	Never	Sometimes	Sometimes	Always	Sometimes	Online
1500	23	Female	Unmarried	Bachelor	Student	Middle Class	Urban	6	9	8	Yes	Yes	Yes	No	No	Yes	No	No	No	Agree	Agree	Agree	Agree	Agree	Agree	Agree	Agree	Agree	Sometimes	Sometimes	Sometimes	Never	Never	Never	Never	Sometimes	Sometimes	Always	Sometimes	Online
1501	23	Female	Unmarried	Bachelor	Student	Middle Class	Urban	6	9	8	Yes	Yes	Yes	No	No	Yes	No	No	No	Agree	Agree	Agree	Agree	Agree	Agree	Agree	Agree	Agree	Sometimes	Sometimes	Sometimes	Never	Never	Never	Never	Sometimes	Sometimes	Always	Sometimes	Online
1502	23	Female	Unmarried	Bachelor	Student	Middle Class	Urban	6	9	8	Yes	Yes	Yes	No	No	Yes	No	No	No	Agree	Agree	Agree	Agree	Agree	Agree	Agree	Agree	Agree	Sometimes	Sometimes	Sometimes	Never	Never	Never	Never	Sometimes	Sometimes	Always	Sometimes	Online
1503	21	Female	Unmarried	School or below	Student	Middle Class	Rural	5	9	13	Yes	Yes	Yes	Yes	Yes	Yes	Yes	Yes	Yes	Agree	Agree	Agree	Agree	Agree	Agree	Agree	Agree	Agree	Sometimes	Never	Sometimes	Never	Never	Never	Never	Sometimes	Never	Never	Always	Offline
1504	21	Female	Unmarried	School or below	Student	Middle Class	Rural	5	9	13	Yes	Yes	Yes	Yes	Yes	Yes	Yes	Yes	Yes	Agree	Agree	Agree	Agree	Agree	Agree	Agree	Agree	Agree	Sometimes	Never	Sometimes	Never	Never	Never	Never	Sometimes	Never	Never	Always	Offline
1505	21	Female	Unmarried	School or below	Student	Middle Class	Rural	5	9	13	Yes	Yes	Yes	Yes	Yes	Yes	Yes	Yes	Yes	Agree	Agree	Agree	Agree	Agree	Agree	Agree	Agree	Agree	Sometimes	Never	Sometimes	Never	Never	Never	Never	Sometimes	Never	Never	Always	Offline
1506	21	Female	Unmarried	School or below	Student	Middle Class	Rural	5	9	13	Yes	Yes	Yes	Yes	Yes	Yes	Yes	Yes	Yes	Agree	Agree	Agree	Agree	Agree	Agree	Agree	Agree	Agree	Sometimes	Never	Sometimes	Never	Never	Never	Never	Sometimes	Never	Never	Always	Offline
1507	21	Female	Unmarried	School or below	Student	Middle Class	Rural	5	9	13	Yes	Yes	Yes	Yes	Yes	Yes	Yes	Yes	Yes	Agree	Agree	Agree	Agree	Agree	Agree	Agree	Agree	Agree	Sometimes	Never	Sometimes	Never	Never	Never	Never	Sometimes	Never	Never	Always	Offline
1508	21	Female	Unmarried	School or below	Student	Middle Class	Rural	5	9	13	Yes	Yes	Yes	Yes	Yes	Yes	Yes	Yes	Yes	Agree	Agree	Agree	Agree	Agree	Agree	Agree	Agree	Agree	Sometimes	Never	Sometimes	Never	Never	Never	Never	Sometimes	Never	Never	Always	Offline
1509	21	Female	Unmarried	School or below	Student	Middle Class	Rural	5	9	13	Yes	Yes	Yes	Yes	Yes	Yes	Yes	Yes	Yes	Agree	Agree	Agree	Agree	Agree	Agree	Agree	Agree	Agree	Sometimes	Never	Sometimes	Never	Never	Never	Never	Sometimes	Never	Never	Always	Offline
1510	21	Female	Unmarried	School or below	Student	Middle Class	Rural	5	9	13	Yes	Yes	Yes	Yes	Yes	Yes	Yes	Yes	Yes	Agree	Agree	Agree	Agree	Agree	Agree	Agree	Agree	Agree	Sometimes	Never	Sometimes	Never	Never	Never	Never	Sometimes	Never	Never	Always	Offline
1511	21	Female	Unmarried	School or below	Student	Middle Class	Rural	5	9	13	Yes	Yes	Yes	Yes	Yes	Yes	Yes	Yes	Yes	Agree	Agree	Agree	Agree	Agree	Agree	Agree	Agree	Agree	Sometimes	Never	Sometimes	Never	Never	Never	Never	Sometimes	Never	Never	Always	Offline
1512	21	Female	Unmarried	School or below	Student	Middle Class	Rural	5	9	13	Yes	Yes	Yes	Yes	Yes	Yes	Yes	Yes	Yes	Agree	Agree	Agree	Agree	Agree	Agree	Agree	Agree	Agree	Sometimes	Never	Sometimes	Never	Never	Never	Never	Sometimes	Never	Never	Always	Offline
1513	21	Female	Unmarried	School or below	Student	Middle Class	Rural	5	9	13	Yes	Yes	Yes	Yes	Yes	Yes	Yes	Yes	Yes	Agree	Agree	Agree	Agree	Agree	Agree	Agree	Agree	Agree	Sometimes	Never	Sometimes	Never	Never	Never	Never	Sometimes	Never	Never	Always	Offline
1514	21	Female	Unmarried	School or below	Student	Middle Class	Rural	5	9	13	Yes	Yes	Yes	Yes	Yes	Yes	Yes	Yes	Yes	Agree	Agree	Agree	Agree	Agree	Agree	Agree	Agree	Agree	Sometimes	Never	Sometimes	Never	Never	Never	Never	Sometimes	Never	Never	Always	Offline
1515	26	Male	Unmarried	Bachelor	Employee	Middle Class	Urban	6	9	11	Yes	Yes	Yes	Yes	Yes	Yes	Yes	No	Yes	Agree	Agree	Agree	Agree	Agree	Agree	Agree	Agree	Agree	Always	Sometimes	Always	Sometimes	Always	Always	Sometimes	Always	Sometimes	Always	Sometimes	Online
1516	26	Male	Unmarried	Bachelor	Employee	Middle Class	Urban	6	9	11	Yes	Yes	Yes	Yes	Yes	Yes	Yes	No	Yes	Agree	Agree	Agree	Agree	Agree	Agree	Agree	Agree	Agree	Always	Sometimes	Always	Sometimes	Always	Always	Sometimes	Always	Sometimes	Always	Sometimes	Online
1517	26	Male	Unmarried	Bachelor	Employee	Middle Class	Urban	6	9	11	Yes	Yes	Yes	Yes	Yes	Yes	Yes	No	Yes	Agree	Agree	Agree	Agree	Agree	Agree	Agree	Agree	Agree	Always	Sometimes	Always	Sometimes	Always	Always	Sometimes	Always	Sometimes	Always	Sometimes	Online
1518	26	Male	Unmarried	Bachelor	Employee	Middle Class	Urban	6	9	11	Yes	Yes	Yes	Yes	Yes	Yes	Yes	No	Yes	Agree	Agree	Agree	Agree	Agree	Agree	Agree	Agree	Agree	Always	Sometimes	Always	Sometimes	Always	Always	Sometimes	Always	Sometimes	Always	Sometimes	Online
1519	26	Male	Unmarried	Bachelor	Employee	Middle Class	Urban	6	9	11	Yes	Yes	Yes	Yes	Yes	Yes	Yes	No	Yes	Agree	Agree	Agree	Agree	Agree	Agree	Agree	Agree	Agree	Always	Sometimes	Always	Sometimes	Always	Always	Sometimes	Always	Sometimes	Always	Sometimes	Online
1520	26	Male	Unmarried	Bachelor	Employee	Middle Class	Urban	6	9	11	Yes	Yes	Yes	Yes	Yes	Yes	Yes	No	Yes	Agree	Agree	Agree	Agree	Agree	Agree	Agree	Agree	Agree	Always	Sometimes	Always	Sometimes	Always	Always	Sometimes	Always	Sometimes	Always	Sometimes	Online
1521	42	Female	Married	School or below	Housewife	Middle Class	Rural	8	9	16	Yes	No	Yes	Yes	Yes	Yes	No	No	Yes	Agree	Agree	Agree	Agree	Agree	Agree	Agree	Agree	Agree	Never	Never	Sometimes	Sometimes	Sometimes	Sometimes	Sometimes	Sometimes	Never	Never	Always	Offline
1522	42	Female	Married	School or below	Housewife	Middle Class	Rural	8	9	16	Yes	No	Yes	Yes	Yes	Yes	No	No	Yes	Agree	Agree	Agree	Agree	Agree	Agree	Agree	Agree	Agree	Never	Never	Sometimes	Sometimes	Sometimes	Sometimes	Sometimes	Sometimes	Never	Never	Always	Offline
1523	42	Female	Married	School or below	Housewife	Middle Class	Rural	8	9	16	Yes	No	Yes	Yes	Yes	Yes	No	No	Yes	Agree	Agree	Agree	Agree	Agree	Agree	Agree	Agree	Agree	Never	Never	Sometimes	Sometimes	Sometimes	Sometimes	Sometimes	Sometimes	Never	Never	Always	Offline
1524	42	Female	Married	School or below	Housewife	Middle Class	Rural	8	9	16	Yes	No	Yes	Yes	Yes	Yes	No	No	Yes	Agree	Agree	Agree	Agree	Agree	Agree	Agree	Agree	Agree	Never	Never	Sometimes	Sometimes	Sometimes	Sometimes	Sometimes	Sometimes	Never	Never	Always	Offline
1525	42	Female	Married	School or below	Housewife	Middle Class	Rural	8	9	16	Yes	No	Yes	Yes	Yes	Yes	No	No	Yes	Agree	Agree	Agree	Agree	Agree	Agree	Agree	Agree	Agree	Never	Never	Sometimes	Sometimes	Sometimes	Sometimes	Sometimes	Sometimes	Never	Never	Always	Offline
1526	42	Female	Married	School or below	Housewife	Middle Class	Rural	8	9	16	Yes	No	Yes	Yes	Yes	Yes	No	No	Yes	Agree	Agree	Agree	Agree	Agree	Agree	Agree	Agree	Agree	Never	Never	Sometimes	Sometimes	Sometimes	Sometimes	Sometimes	Sometimes	Never	Never	Always	Offline
1527	28	Male	Married	School or below	Businessman	Lower-middle class	Urban	7	9	12	No	No	No	Yes	Yes	Yes	No	No	No	Agree	Agree	Agree	Agree	Agree	Agree	Agree	Agree	Agree	Sometimes	Never	Sometimes	Sometimes	Never	Never	Never	Sometimes	Never	Never	Never	Offline
1528	28	Male	Married	School or below	Businessman	Lower-middle class	Urban	7	9	12	No	No	No	Yes	Yes	Yes	No	No	No	Agree	Agree	Agree	Agree	Agree	Agree	Agree	Agree	Agree	Sometimes	Never	Sometimes	Sometimes	Never	Never	Never	Sometimes	Never	Never	Never	Offline
1529	28	Male	Married	School or below	Businessman	Lower-middle class	Urban	7	9	12	No	No	No	Yes	Yes	Yes	No	No	No	Agree	Agree	Agree	Agree	Agree	Agree	Agree	Agree	Agree	Sometimes	Never	Sometimes	Sometimes	Never	Never	Never	Sometimes	Never	Never	Never	Offline
1530	28	Male	Married	School or below	Businessman	Lower-middle class	Urban	7	9	12	No	No	No	Yes	Yes	Yes	No	No	No	Agree	Agree	Agree	Agree	Agree	Agree	Agree	Agree	Agree	Sometimes	Never	Sometimes	Sometimes	Never	Never	Never	Sometimes	Never	Never	Never	Offline
1531	28	Male	Married	School or below	Businessman	Lower-middle class	Urban	7	9	12	No	No	No	Yes	Yes	Yes	No	No	No	Agree	Agree	Agree	Agree	Agree	Agree	Agree	Agree	Agree	Sometimes	Never	Sometimes	Sometimes	Never	Never	Never	Sometimes	Never	Never	Never	Offline
1532	28	Male	Married	School or below	Businessman	Lower-middle class	Urban	7	9	12	No	No	No	Yes	Yes	Yes	No	No	No	Agree	Agree	Agree	Agree	Agree	Agree	Agree	Agree	Agree	Sometimes	Never	Sometimes	Sometimes	Never	Never	Never	Sometimes	Never	Never	Never	Offline
1533	31	Male	Married	Master or above	Employee	Middle Class	Urban	7	9	9	Yes	No	Yes	Yes	Yes	Yes	Yes	No	Yes	Agree	Agree	Agree	Agree	Agree	Agree	Agree	Agree	Agree	Never	Never	Never	Never	Never	Sometimes	Never	Sometimes	Always	Never	Sometimes	Online
1534	31	Male	Married	Master or above	Employee	Middle Class	Urban	7	9	9	Yes	No	Yes	Yes	Yes	Yes	Yes	No	Yes	Agree	Agree	Agree	Agree	Agree	Agree	Agree	Agree	Agree	Never	Never	Never	Never	Never	Sometimes	Never	Sometimes	Always	Never	Sometimes	Online
1535	31	Male	Married	Master or above	Employee	Middle Class	Urban	7	9	9	Yes	No	Yes	Yes	Yes	Yes	Yes	No	Yes	Agree	Agree	Agree	Agree	Agree	Agree	Agree	Agree	Agree	Never	Never	Never	Never	Never	Sometimes	Never	Sometimes	Always	Never	Sometimes	Online
1536	31	Male	Married	Master or above	Employee	Middle Class	Urban	7	9	9	Yes	No	Yes	Yes	Yes	Yes	Yes	No	Yes	Agree	Agree	Agree	Agree	Agree	Agree	Agree	Agree	Agree	Never	Never	Never	Never	Never	Sometimes	Never	Sometimes	Always	Never	Sometimes	Online
1537	31	Male	Married	Master or above	Employee	Middle Class	Urban	7	9	9	Yes	No	Yes	Yes	Yes	Yes	Yes	No	Yes	Agree	Agree	Agree	Agree	Agree	Agree	Agree	Agree	Agree	Never	Never	Never	Never	Never	Sometimes	Never	Sometimes	Always	Never	Sometimes	Online
1538	31	Male	Married	Master or above	Employee	Middle Class	Urban	7	9	9	Yes	No	Yes	Yes	Yes	Yes	Yes	No	Yes	Agree	Agree	Agree	Agree	Agree	Agree	Agree	Agree	Agree	Never	Never	Never	Never	Never	Sometimes	Never	Sometimes	Always	Never	Sometimes	Online
1539	20	Male	Unmarried	College	Student	Middle Class	Rural	4	5	17	Yes	Yes	No	No	Yes	Yes	Yes	No	Yes	Disagree	Agree	Agree	Disagree	Agree	Disagree	Agree	Agree	Disagree	Sometimes	Never	Always	Always	Sometimes	Sometimes	Sometimes	Always	Never	Never	Sometimes	Online
1540	20	Male	Unmarried	College	Student	Middle Class	Rural	4	5	17	Yes	Yes	No	No	Yes	Yes	Yes	No	Yes	Disagree	Agree	Agree	Disagree	Agree	Disagree	Agree	Agree	Disagree	Sometimes	Never	Always	Always	Sometimes	Sometimes	Sometimes	Always	Never	Never	Sometimes	Online
1541	20	Male	Unmarried	College	Student	Middle Class	Rural	4	5	17	Yes	Yes	No	No	Yes	Yes	Yes	No	Yes	Disagree	Agree	Agree	Disagree	Agree	Disagree	Agree	Agree	Disagree	Sometimes	Never	Always	Always	Sometimes	Sometimes	Sometimes	Always	Never	Never	Sometimes	Online
1542	20	Male	Unmarried	College	Student	Middle Class	Rural	4	5	17	Yes	Yes	No	No	Yes	Yes	Yes	No	Yes	Disagree	Agree	Agree	Disagree	Agree	Disagree	Agree	Agree	Disagree	Sometimes	Never	Always	Always	Sometimes	Sometimes	Sometimes	Always	Never	Never	Sometimes	Online
1543	20	Male	Unmarried	College	Student	Middle Class	Rural	4	5	17	Yes	Yes	No	No	Yes	Yes	Yes	No	Yes	Disagree	Agree	Agree	Disagree	Agree	Disagree	Agree	Agree	Disagree	Sometimes	Never	Always	Always	Sometimes	Sometimes	Sometimes	Always	Never	Never	Sometimes	Online
1544	20	Male	Unmarried	College	Student	Middle Class	Rural	4	5	17	Yes	Yes	No	No	Yes	Yes	Yes	No	Yes	Disagree	Agree	Agree	Disagree	Agree	Disagree	Agree	Agree	Disagree	Sometimes	Never	Always	Always	Sometimes	Sometimes	Sometimes	Always	Never	Never	Sometimes	Online
1545	20	Male	Unmarried	College	Student	Middle Class	Rural	4	5	17	Yes	Yes	No	No	Yes	Yes	Yes	No	Yes	Disagree	Agree	Agree	Disagree	Agree	Disagree	Agree	Agree	Disagree	Sometimes	Never	Always	Always	Sometimes	Sometimes	Sometimes	Always	Never	Never	Sometimes	Online
1546	20	Male	Unmarried	College	Student	Middle Class	Rural	4	5	17	Yes	Yes	No	No	Yes	Yes	Yes	No	Yes	Disagree	Agree	Agree	Disagree	Agree	Disagree	Agree	Agree	Disagree	Sometimes	Never	Always	Always	Sometimes	Sometimes	Sometimes	Always	Never	Never	Sometimes	Online
1547	20	Male	Unmarried	College	Student	Middle Class	Rural	4	5	17	Yes	Yes	No	No	Yes	Yes	Yes	No	Yes	Disagree	Agree	Agree	Disagree	Agree	Disagree	Agree	Agree	Disagree	Sometimes	Never	Always	Always	Sometimes	Sometimes	Sometimes	Always	Never	Never	Sometimes	Online
1548	20	Male	Unmarried	College	Student	Middle Class	Rural	4	5	17	Yes	Yes	No	No	Yes	Yes	Yes	No	Yes	Disagree	Agree	Agree	Disagree	Agree	Disagree	Agree	Agree	Disagree	Sometimes	Never	Always	Always	Sometimes	Sometimes	Sometimes	Always	Never	Never	Sometimes	Online
1549	20	Male	Unmarried	College	Student	Middle Class	Rural	4	5	17	Yes	Yes	No	No	Yes	Yes	Yes	No	Yes	Disagree	Agree	Agree	Disagree	Agree	Disagree	Agree	Agree	Disagree	Sometimes	Never	Always	Always	Sometimes	Sometimes	Sometimes	Always	Never	Never	Sometimes	Online
1550	20	Male	Unmarried	College	Student	Middle Class	Rural	4	5	17	Yes	Yes	No	No	Yes	Yes	Yes	No	Yes	Disagree	Agree	Agree	Disagree	Agree	Disagree	Agree	Agree	Disagree	Sometimes	Never	Always	Always	Sometimes	Sometimes	Sometimes	Always	Never	Never	Sometimes	Online
1551	21	Male	Unmarried	College	Student	Middle Class	Rural	4	9	18	Yes	Yes	Yes	No	Yes	No	Yes	No	Yes	Agree	Agree	Agree	Agree	Agree	Agree	Agree	Agree	Agree	Sometimes	Never	Always	Always	Sometimes	Sometimes	Sometimes	Always	Never	Never	Always	Online
1552	21	Male	Unmarried	College	Student	Middle Class	Rural	4	9	18	Yes	Yes	Yes	No	Yes	No	Yes	No	Yes	Agree	Agree	Agree	Agree	Agree	Agree	Agree	Agree	Agree	Sometimes	Never	Always	Always	Sometimes	Sometimes	Sometimes	Always	Never	Never	Always	Online
1553	21	Male	Unmarried	College	Student	Middle Class	Rural	4	9	18	Yes	Yes	Yes	No	Yes	No	Yes	No	Yes	Agree	Agree	Agree	Agree	Agree	Agree	Agree	Agree	Agree	Sometimes	Never	Always	Always	Sometimes	Sometimes	Sometimes	Always	Never	Never	Always	Online
1554	21	Male	Unmarried	College	Student	Middle Class	Rural	4	9	18	Yes	Yes	Yes	No	Yes	No	Yes	No	Yes	Agree	Agree	Agree	Agree	Agree	Agree	Agree	Agree	Agree	Sometimes	Never	Always	Always	Sometimes	Sometimes	Sometimes	Always	Never	Never	Always	Online
1555	21	Male	Unmarried	College	Student	Middle Class	Rural	4	9	18	Yes	Yes	Yes	No	Yes	No	Yes	No	Yes	Agree	Agree	Agree	Agree	Agree	Agree	Agree	Agree	Agree	Sometimes	Never	Always	Always	Sometimes	Sometimes	Sometimes	Always	Never	Never	Always	Online
1556	21	Male	Unmarried	College	Student	Middle Class	Rural	4	9	18	Yes	Yes	Yes	No	Yes	No	Yes	No	Yes	Agree	Agree	Agree	Agree	Agree	Agree	Agree	Agree	Agree	Sometimes	Never	Always	Always	Sometimes	Sometimes	Sometimes	Always	Never	Never	Always	Online
1557	21	Male	Unmarried	College	Student	Middle Class	Rural	4	9	18	Yes	Yes	Yes	No	Yes	No	Yes	No	Yes	Agree	Agree	Agree	Agree	Agree	Agree	Agree	Agree	Agree	Sometimes	Never	Always	Always	Sometimes	Sometimes	Sometimes	Always	Never	Never	Always	Online
[truncated: 390 more rows]
